# Supplementary material for: Mechanisms and physiological function of daily haemoglobin oxidation rhythms in red blood cells
Source: EMBO J. 2023 Aug 9;42(19):e114164. doi: 10.15252/embj.2023114164 (PMC10548169; doi:10.15252/embj.2023114164)
Supplement: Supplementary file 3 — Source Data for Figure 1 [file EMBJ-42-e114164-s003.zip]

Archive with 45 entries (38 files):
- Figure 1/
- Figure 1/.DS_Store
- __MACOSX/Figure 1/._.DS_Store
- Figure 1/1H/
- Figure 1/1F/
- Figure 1/1A/
- Figure 1/1D, E and G/
- Figure 1/1B/
- Figure 1/1C/
- Figure 1/1H/ECL membrane for 1H.tif
- __MACOSX/Figure 1/1H/._ECL membrane for 1H.tif
- Figure 1/1H/.DS_Store
- __MACOSX/Figure 1/1H/._.DS_Store
- Figure 1/1H/coomassie gel for 1H.tif
- __MACOSX/Figure 1/1H/._coomassie gel for 1H.tif
- Figure 1/1H/in gel haem stain for 1H.tif
- __MACOSX/Figure 1/1H/._in gel haem stain for 1H.tif
- Figure 1/1F/.DS_Store
- __MACOSX/Figure 1/1F/._.DS_Store
- Figure 1/1F/coomassie gel for 1F.tif
- __MACOSX/Figure 1/1F/._coomassie gel for 1F.tif
- Figure 1/1F/ECL membrane for 1F.tif
- __MACOSX/Figure 1/1F/._ECL membrane for 1F.tif
- Figure 1/1A/.DS_Store
- __MACOSX/Figure 1/1A/._.DS_Store
- Figure 1/1A/ECL only membranes for three replicates.tif
- __MACOSX/Figure 1/1A/._ECL only membranes for three replicates.tif
- Figure 1/1A/Fig1A quantification.xlsx
- __MACOSX/Figure 1/1A/._Fig1A quantification.xlsx
- Figure 1/1A/coomassie gels for three replicates.tif
- __MACOSX/Figure 1/1A/._coomassie gels for three replicates.tif
- Figure 1/1D, E and G/.DS_Store
- __MACOSX/Figure 1/1D, E and G/._.DS_Store
- Figure 1/1D, E and G/ECL membrane for 1D, 1E and 1G.tif
- __MACOSX/Figure 1/1D, E and G/._ECL membrane for 1D, 1E and 1G.tif
- Figure 1/1D, E and G/coomassie gel for 1D, 1E and 1G.tif
- __MACOSX/Figure 1/1D, E and G/._coomassie gel for 1D, 1E and 1G.tif
- Figure 1/1B/.DS_Store
- __MACOSX/Figure 1/1B/._.DS_Store
- Figure 1/1B/ECL membrane control vs NaN3.tif
- __MACOSX/Figure 1/1B/._ECL membrane control vs NaN3.tif
- Figure 1/1B/coomassie gel control vs NaN3.ai
- __MACOSX/Figure 1/1B/._coomassie gel control vs NaN3.ai
- Figure 1/1C/ECL membrane and coomassie gel for 1C.tif
- __MACOSX/Figure 1/1C/._ECL membrane and coomassie gel for 1C.tif
