# Supplementary material for: Mechanisms and physiological function of daily haemoglobin oxidation rhythms in red blood cells
Source: EMBO J. 2023 Aug 9;42(19):e114164. doi: 10.15252/embj.2023114164 (PMC10548169; doi:10.15252/embj.2023114164)
Supplement: Supplementary file 3 — Source Data for Figure 1 [file EMBJ-42-e114164-s003.zip › Figure 1/1A/Fig1A quantification.xlsx]

## Sheet: Data
Raw data						Normalised data
Time (h)	Black 1	Black 2	Green 2			Time (h)	Black 1	Black 2	Green 2
0	12422.1	4724.78	6042.32			0	61.1948	0	25.4088
4	12207.3	5009.61	4551.83			4	59.3815	2.65922	13.3887
8	12870.4	6910.97	15291.6			8	64.9787	20.4108	100
12	17019.5	11499.9	6880.97			12	100	63.2539	32.1722
16	16583.1	7623.39	4953.61			16	96.3169	27.0621	16.6289
20	11897	6490.02	6779.61			20	56.7628	16.4807	31.3547
24	6200.61	8203.27	6760.73			24	8.68059	32.476	31.2025
28	9355.75	11221.2	11443.9			28	35.3124	60.6519	68.97
32	11645	14977.8	11911.2			32	54.6353	95.7249	72.7385
36	15481.2	15435.7	14782.5			36	87.0156	100	95.8947
40	15623.7	12573.4	11304.3			40	88.2182	73.2767	67.8443
44	9613.63	7393.44	11694.4			44	37.4891	24.9152	70.9904
48	8417.09	9549.75	9356.29			48	27.3894	45.0471	52.1345
52	8027.1	9653.46	8002.8			52	24.0975	46.0154	41.2193
56	14363.7	10279.3	13276.2			56	77.5828	51.8582	83.747
60	15214.6	13632.7	8341.97			60	84.7655	83.1661	43.9545
64	11052.6	9185.05	6645.9			64	49.6349	41.6421	30.2765
68	5172.2	7253.27	4877.37			68	0	23.6066	16.014
72	5657.44	7493.51	2891.64			72	4.09582	25.8495	0

## Sheet: Description
Fig1A - raw and normalised data of the membranes incubated with ECL only in Fig1A
