# Supplementary material for: Mechanisms and physiological function of daily haemoglobin oxidation rhythms in red blood cells
Source: EMBO J. 2023 Aug 9;42(19):e114164. doi: 10.15252/embj.2023114164 (PMC10548169; doi:10.15252/embj.2023114164)
Supplement: Supplementary file 4 — Source Data for Figure 2 [file EMBJ-42-e114164-s002.zip]

Archive with 13 entries (6 files):
- Figure 2/
- Figure 2/2A/
- Figure 2/2F/
- Figure 2/2C/
- Figure 2/2D/
- Figure 2/2E/
- Figure 2/2B/
- Figure 2/2A/Fig2A quantification.xlsx
- Figure 2/2F/Fig2F data.xlsx
- Figure 2/2C/ECL membrane, three genotypes.tif
- Figure 2/2D/Fig2D quantification.xlsx
- Figure 2/2E/Fig2E quantification.xlsx
- Figure 2/2B/PRX immunoblot, three genotypes.tif
