# Supplementary material for: Mechanisms and physiological function of daily haemoglobin oxidation rhythms in red blood cells
Source: EMBO J. 2023 Aug 9;42(19):e114164. doi: 10.15252/embj.2023114164 (PMC10548169; doi:10.15252/embj.2023114164)
Supplement: Supplementary file 4 — Source Data for Figure 2 [file EMBJ-42-e114164-s002.zip › Figure 2/2A/Fig2A quantification.xlsx]

## Sheet: Sheet1
Time (h)	+/+				Tau/Tau				Afh/Afh
0	92.3331	100	95.5096	100	100		100	100	52.1491	55.6672	61.5348	56.6648
0.16656	81.7167	95.9533	84.0658	82.1605	86.6048		87.9291	86.4547	43.1681	43.6508	51.1462	44.6679
0.33336	75.3642	87.9277	77.1626	72.4876	80.028		81.6471	78.5844	37.2849	39.7045	42.566	40.6952
0.49992	69.0876	82.8891	72.1101	68.0342	74.4269		76.0601	74.0292	34.6534	38.4172	41.1714	37.587
0.66672	64.3304	77.582	67.4324	63.3464	69.0919		70.8631	70.4225	32.848	35.9395	39.0341	34.4031
0.83328	59.7047	72.8401	62.9357	59.387	64.5193		66.6303	65.9041	32.7439	35.115	37.4121	33.6707
1.00008	56.8786	67.9328	58.6437	54.7424	60.5234		62.2988	61.8997	30.2874	34.2163	36.8168	33.1511
1.16664	52.5801	63.7919	54.4872	51.1869	57.1812		59.1738	59.8047	31.2123	32.8369	35.4525	31.3106
1.3332	48.5878	59.6104	51.5226	47.4295	53.5345		55.6811	56.2475	29.3609	32.9508	35.567	30.8937
1.5	45.9348	56.8655	49.252	44.3586	50.0287		51.9953	53.5498	30.5477	31.2494	34.5278	30.4609
1.66656	44.2585	53.9787	46.4453	42.0182	47.8229		49.6016	50.887	27.929	31.2059	33.1591	29.2242
1.83336	42.0267	51.8415	45.2179	39.7358	45.4523		48.2367	48.2971	28.1893	31.5394	33.1764	28.6571
1.99992	41.076	50.0417	43.3142	38.2143	43.4397		45.4185	46.9615	27.1406	30.8443	33.1323	27.268
2.16672	39.6946	48.2033	42.4831	36.6791	41.0465		44.6001	45.1148	27.1828	30.9324	33.4202	27.7978
2.33328	39.234	46.9498	41.7308	36.1321	40.2756		43.0681	43.4833	25.9998	30.1423	32.518	27.2641
2.50008	38.8966	45.8961	41.2248	35.2662	38.8072		42.2782	42.7245	25.6716	30.6521	32.617	27.619
2.66664	38.1481	45.7495	40.5093	34.7231	38.4734		41.8482	41.5125	27.379	30.6635	33.3982	28.142
2.8332	38.5978	45.6523	41.1842	34.0219	38.088		40.7843	41.5227	27.0432	30.834	33.0636	27.8339
3	38.7578	45.3092	40.5128	33.8737	36.8994		40.9117	40.9624	27.803	30.3901	33.2508	28.7914
3.16656	38.1986	45.0261	41.0754	34.5011	36.7765		40.7557	40.5108	27.0508	31.921	33.7207	28.0935
3.33336	39.1627	44.5074	41.0604	34.235	37.2349		41.0038	40.955	28.024	31.6098	34.1504	28.7039
3.49992	39.0934	45.5894	40.925	34.3118	36.887		41.2817	40.4317	28.7	33.0909	34.5766	29.8798
3.66672	39.7857	45.5927	41.5889	34.9158	36.9656		41.5024	40.6712	27.8437	32.7019	34.4552	28.9195
3.83328	40.4453	46.0993	42.1282	35.2334	36.6947		42.2831	40.6502	29.0546	32.8387	35.8735	30.5659
4.00008	40.7872	47.5381	42.986	35.8379	37.0549		43.0379	41.1972	30.6571	34.226	36.7022	31.7377
4.16664	40.6823	46.4316	42.9794	36.0009	37.5446		42.7683	41.2702	32.0286	34.9474	37.5085	31.3789
4.3332	42.0172	47.0603	43.6653	35.669	37.4612		43.6173	42.1756	31.4952	35.7604	37.6261	32.408
4.5	42.0919	47.9626	44.4503	37.347	37.9017		44.1354	41.969	32.7597	37.4109	39.3496	32.9649
4.66656	44.0727	48.5408	45.6825	37.3921	38.9221		45.307	42.8573	34.5055	37.3754	39.6613	34.3258
4.83336	43.9847	48.8573	45.5756	38.961	39.94		46.1521	43.4968	35.404	39.9356	41.282	36.2041
4.99992	44.8167	50.4879	46.806	39.2336	40.7488		46.6882	44.1099	36.9378	40.8847	42.0757	38.1692
5.16672	46.0669	50.3456	48.1974	40.4656	41.224		47.8951	44.9357	36.9424	42.7681	43.8944	39.6966
5.33328	46.9862	51.8386	49.4998	41.2916	41.8972		48.8586	45.3575	39.8334	42.7761	45.3686	41.739
5.50008	47.877	52.9646	50.3173	42.5323	44.0431		50.0697	46.2751	40.7629	44.688	47.3922	42.6502
5.66664	48.8854	53.727	51.9861	44.0982	44.0979		51.1266	48.1043	43.9369	48.159	47.7942	45.583
5.8332	50.009	55.3214	53.0022	45.4759	45.909		52.4533	48.4382	45.7053	49.9908	50.1814	45.8747
6	51.82	56.61	54.3131	46.3257	47.7068		53.5179	49.8413	46.075	50.5681	52.3346	48.6112
6.16656	52.4968	57.4105	56.2516	48.0762	49.1199		55.6964	51.0127	45.8562	52.4412	53.7967	50.8494
6.33336	53.6776	58.6729	57.0759	48.8011	50.0605		56.3417	52.1788	50.8099	55.4275	55.5518	52.8191
6.49992	54.4815	60.0169	58.6307	49.9631	51.2357		57.6202	52.8276	51.1758	56.4928	56.4156	54.0299
6.66672	55.7668	59.7966	59.4518	52.0241	52.9077		59.5027	53.8605	52.5791	57.4522	58.427	57.4807
6.83328	56.2793	60.9538	60.9878	52.6274	54.4117		61.1477	55.2164	54.5814	59.4528	61.1185	58.9747
7.00008	57.5815	62.2779	61.9926	53.5527	55.514		61.3124	56.4344	57.1337	61.311	63.0855	60.3683
7.16664	57.5829	63.0013	62.41	55.3383	56.5894		63.2452	57.5307	58.4781	64.445	64.6258	61.2321
7.3332	58.1936	63.7501	63.5027	55.8812	58.6392		64.6771	57.7428	59.8678	66.4113	66.2486	64.5441
7.5	58.9162	64.6473	64.5652	56.9107	59.0198		65.9985	59.3904	63.1127	66.7855	67.546	65.8728
7.66656	60.252	65.2439	65.2577	57.7831	61.3061		66.8118	60.0612	63.5842	68.3599	70.3775	68.4011
7.83336	60.3439	65.8409	66.2968	57.4353	61.8694		67.9164	61.388	67.3044	69.8531	71.6303	70.0695
7.99992	60.4537	66.6496	65.1998	58.9836	63.1429		69.5695	61.7317	69.0404	72.8274	72.7975	71.6532
8.16672	61.6508	66.5981	67.6049	59.8358	64.0961		70.5918	61.2362	70.5667	75.8739	75.936	73.5021
8.33328	60.8935	67.1501	67.7131	59.6234	64.9077		71.9589	63.1453	70.8013	75.7652	75.3191	75.7133
8.50008	61.0013	68.651	67.948	60.3099	65.8139		72.8442	62.787	72.4226	76.4706	78.5255	77.8556
8.66664	61.841	67.2441	69.2991	59.8455	67.0893		72.9237	64.8658	74.3329	79.8832	79.7801	78.2049
8.8332	62.4089	68.026	68.6582	60.0361	67.8546		74.5749	65.5281	76.4981	79.8363	80.4912	81.7623
9	61.7054	68.1114	68.9384	61.0611	68.5559		74.0238	65.1363	77.3522	81.5051	82.7577	81.8215
9.16656	61.6045	67.8026	69.5541	61.2471	68.9202		75.2435	65.424	77.2428	84.468	84.4571	82.2379
9.33336	61.908	68.8163	69.3627	61.1867	69.1174		76.4633	65.8063	80.4417	85.8199	85.968	85.0674
9.49992	61.741	68.2302	69.2977	61.8769	70.1172		75.8739	66.2785	82.3806	87.2993	86.4772	84.5416
9.66672	62.066	68.6434	69.2367	61.3422	70.0769		76.7044	66.4768	85.5681	89.3612	88.2639	89.0796
9.83328	61.3787	69.1293	68.7728	61.347	69.3668		76.0387	67.0605	85.9982	89.6106	89.4078	88.9769
10.0001	61.9562	69.3252	69.0986	61.2371	70.1393		76.6629	66.952	89.5154	90.6358	91.7331	90.8998
10.1666	61.3353	68.2611	68.7501	60.9259	69.8987		76.8897	67.5391	85.934	92.994	91.8114	91.5418
10.3332	61.3979	67.5897	68.613	61.0888	69.2703		76.4349	66.2473	91.0681	92.8562	93.6309	92.901
10.5	61.0298	67.9533	67.8693	60.9543	69.7602		76.6181	66.7723	91.898	94.6566	92.7162	94.5553
10.6666	60.5404	68.0505	67.8007	60.8425	69.1839		76.839	66.1033	93.7841	93.9409	94.8997	93.5736
10.8334	60.8683	67.0924	68.2555	60.7621	68.5644		75.6351	65.3997	93.1971	96.5205	96.4314	96.3941
10.9999	60.1899	67.3309	66.9439	60.2523	68.3103		75.2797	66.1313	94.2873	96.3071	95.4643	97.1518
11.1667	59.934	66.4405	66.4199	59.1555	66.8815		75.1228	65.614	93.9199	98.4324	97.3617	97.3606
11.3333	59.3163	66.2424	65.8972	59.2905	66.496		74.1406	65.0191	96.0633	97.0754	99.0079	98.6735
11.5001	58.8303	65.0521	64.8219	58.0551	65.9189		72.7824	63.9243	96.4375	98.0234	99.3831	100
11.6666	58.3216	65.2701	64.7743	58.4532	65.2497		72.124	63.5603	97.6084	98.1761	96.9713	97.6359
11.8332	57.3383	64.1741	63.9678	57.0586	64.1513		70.5216	62.4633	97.6386	99.4668	98.8332	97.3403
12	55.8747	62.6421	62.6394	56.2009	63.4665		69.7972	61.405	96.3847	99.3089	99.2469	98.2402
12.1666	55.8195	62.2208	62.2673	55.5046	61.3147		68.7456	60.2837	99.192	98.1578	99.9148	99.8996
12.3334	55.004	61.1156	60.9299	54.8501	59.5456		67.7937	59.8513	98.8917	100	98.8138	98.2075
12.4999	54.1841	59.7326	58.9256	53.4562	58.8164		66.3932	58.2942	97.9554	99.5429	97.433	98.3333
12.6667	53.4422	58.6341	58.739	51.8615	56.9365		64.3122	57.0233	97.9766	99.2894	98.8436	98.3028
12.8333	51.8855	57.0395	57.524	51.1032	55.5736		63.4864	55.9053	100	98.2854	100	98.9359
13.0001	50.6096	55.7046	56.3889	50.0471	54.3714		61.5997	54.4147	98.8714	98.0331	97.9699	97.9575
13.1666	49.24	55.1345	55.0481	48.7565	52.7337		59.4358	53.5953	96.9701	96.0943	97.0271	95.8666
13.3332	48.0305	53.3948	53.4276	47.9679	50.8657		58.0245	52.1804	96.7076	97.7671	96.0777	95.3949
13.5	47.0535	52.049	52.4628	47.1449	49.1465		56.7536	50.1307	96.3786	95.8992	97.2108	94.3658
13.6666	45.7514	50.0358	51.0485	45.7022	47.1201		54.4773	49.0947	96.3107	97.6172	94.8154	93.8991
13.8334	44.1453	49.2923	49.7399	43.936	46.2553		52.9083	47.2748	96.0821	94.9249	94.0434	93.3321
13.9999	43.2684	47.1008	48.0488	42.3639	44.4032		51.7494	45.5789	92.7203	93.6508	95.051	90.3615
14.1667	41.5455	45.4385	46.926	41.9881	42.4226		50.0581	44.365	94.1809	92.8258	93.0283	90.9686
14.3333	40.1768	44.1987	45.5816	40.1469	41.1695		47.8464	43.005	90.9474	91.4711	93.0577	89.3718
14.5001	39.0934	42.6409	43.5872	38.8792	39.7291		45.9743	41.1279	90.4615	89.7702	90.977	89.2737
14.6666	38.1366	41.1767	42.9001	37.8251	38.3011		45.0911	38.2232	88.6787	88.8669	90.1103	87.1466
14.8332	36.6209	40.1446	41.1559	36.72	36.0357		42.618	37.1366	88.5045	87.8045	88.72	86.074
15	34.923	38.5821	39.5531	34.5994	35.5121		41.0978	35.1856	87.3849	86.1013	86.3903	84.8248
15.1666	34.0747	37.5787	38.6326	34.0582	33.5693		39.6422	34.2535	84.2486	85.8428	85.7769	81.9755
15.3334	32.5982	35.7735	37.0825	32.4601	32.0137		38.6425	32.7761	84.1105	85.444	84.5003	81.2646
15.4999	31.6777	34.5851	35.7167	31.7519	30.985		37.1516	31.1526	82.7367	80.4307	84.4035	78.8752
15.6667	29.9598	33.5704	34.6027	30.3225	29.8247		35.5376	30.0629	81.3523	78.9701	82.1815	77.2243
15.8333	29.2699	32.7345	33.9083	29.1413	28.4569		34.078	28.7356	80.7872	79.3923	81.0298	76.4017
16.0001	28.0958	31.4447	32.2852	27.6666	27.4088		33.3313	27.9592	80.5367	78.4632	80.1968	74.6526
16.1666	27.3394	30.3431	31.8023	26.5814	26.6207		32.2777	27.173	77.4073	75.1376	76.4617	71.7424
16.3332	26.4043	29.151	30.4332	26.0276	25.7488		31.4328	26.0941	76.4529	74.8756	76.2741	70.9716
16.5	24.8502	28.9677	30.0254	25.4196	24.5464		29.9903	25.3385	74.2265	73.4293	75.5474	69.3507
16.6666	24.3588	27.7768	28.8141	23.9932	23.4562		29.5178	24.2932	73.4539	70.7959	73.0993	67.4363
16.8334	23.9272	26.7003	28.0175	23.5914	22.4901		28.1527	23.9254	71.7489	69.9938	72.3415	64.6925
16.9999	22.8781	25.5304	27.3816	22.4666	21.8962		26.724	22.7869	69.1702	68.0624	70.3793	63.1567
17.1667	21.9805	25.309	26.1176	21.5358	21.2559		26.4541	21.5974	69.2577	66.3364	68.2035	61.4048
17.3333	21.7377	24.475	25.633	21.0034	20.5837		25.4652	21.293	65.923	64.8237	68.4447	59.5993
17.5001	21.1464	23.6306	25.2277	20.3878	19.7285		24.5998	20.6063	63.3391	63.1795	64.9357	58.0522
17.6666	20.4748	22.9375	24.4525	19.9353	19.7117		23.954	20.1565	62.3356	61.4621	63.2714	55.9144
17.8332	19.8279	22.7748	23.8835	18.9494	18.8215		23.4791	19.9645	62.0308	60.9352	63.5878	55.8732
18	19.5512	22.1132	23.3147	18.884	18.6236		22.516	18.8054	61.2703	58.1158	61.767	54.2127
18.1666	18.6736	21.8283	23.2125	18.101	17.9073		22.0456	18.5443	59.6098	56.939	60.0179	51.0283
18.3334	18.4811	21.1739	22.6074	17.606	17.5254		21.7814	18.0201	59.3865	55.1026	58.992	50.2102
18.4999	17.8126	20.7314	21.8927	17.1487	17.3864		21.4623	17.3318	56.125	55.348	58.3332	50.1013
18.6667	17.8615	20.3907	21.3583	17.107	17.1189		21.298	17.249	55.5214	53.0253	55.4792	48.4876
18.8333	17.3368	20.137	21.2977	16.424	16.3696		20.9627	16.4677	54.6123	52.1522	55.5099	47.4421
19.0001	17.0448	19.7576	20.7162	16.425	16.6193		20.2975	16.5595	52.7518	50.6888	53.6752	46.2206
19.1666	16.6658	19.2188	20.7678	15.9388	16.2431		20.1588	16.2741	51.6292	49.4428	53.2182	44.5009
19.3332	16.3191	19.1962	20.4726	15.7015	15.8874		19.9103	16.0384	50.4447	48.8329	51.2171	42.828
19.5	16.2298	18.6357	20.2005	15.529	16.2127		19.6158	15.8208	49.0769	47.3643	49.7088	42.6068
19.6666	15.9916	18.3928	20.0648	14.9921	15.6427		19.4611	15.7551	49.1063	46.7676	48.2931	41.8107
19.8334	15.5947	18.1664	19.4911	14.7463	15.9034		19.2002	15.2289	46.3338	44.8694	48.009	41.0885
19.9999	15.9118	18.0282	19.5743	14.8071	15.8496		19.1841	15.4712	45.5567	43.9231	46.6884	39.3575
20.1667	16.0692	17.6538	19.4164	14.9788	15.7763		19.1224	15.2781	44.339	43.1685	47.0602	38.8976
20.3333	15.36	17.7332	19.1022	14.187	16.1015		19.181	15.0865	44.2454	42.0066	45.8869	36.7813
20.5001	15.4175	17.5413	19.2361	14.5528	15.7919		19.2964	15.1544	43.66	41.1067	44.1101	36.6966
20.6666	15.6563	17.2397	19.2899	14.614	16.0976		19.4487	15.0436	41.1929	41.0432	43.6843	35.1851
20.8332	15.2947	17.3559	19.3139	14.1466	16.1564		19.5688	14.6965	42.265	40.1833	42.3818	33.9077
21	15.1396	16.8911	18.9779	14.5147	16.1429		19.355	15.3863	39.6131	39.5071	40.9383	34.0008
21.1666	15.2892	17.4792	18.9749	14.1287	16.4561		19.6073	15.4008	39.128	39.276	42.2439	33.0388
21.3334	15.1444	17.1704	19.0673	14.2556	16.9009		19.6019	15.1729	39.8176	37.348	41.0667	32.1474
21.4999	15.4675	17.4368	19.2672	14.335	16.6657		19.6177	15.4699	38.615	38.138	40.8424	31.727
21.6667	15.2909	17.5613	19.4427	14.1598	17.0897		19.7887	15.6388	36.6172	36.6019	39.4785	31.6836
21.8333	15.6862	17.1755	19.5637	14.3587	17.741		20.5235	15.8213	37.014	35.4978	37.9369	30.6273
22.0001	15.6427	17.4237	19.4086	14.0175	18.4623		20.4078	15.6316	36.7009	35.8245	38.8841	29.6236
22.1666	16.05	17.18	19.7047	14.4582	18.2855		20.8183	16.117	36.1215	34.805	36.6024	29.9215
22.3332	15.8224	17.7964	19.862	14.4417	18.4695		20.6939	16.0204	34.3735	34.5498	37.4743	29.6992
22.5	16.0451	17.6459	19.8353	14.6862	19.4081		21.276	16.6697	35.0894	33.8032	36.886	28.2571
22.6666	15.7772	18.1444	20.4333	14.9813	19.1641		21.3403	16.6313	33.9299	34.079	36.241	27.997
22.8334	16.4747	17.8287	20.412	15.4846	19.8485		22.2836	16.8703	33.6666	32.7351	36.512	27.1687
22.9999	16.8091	18.6351	21.2795	15.3287	20.5955		22.8736	17.6975	33.3814	32.3793	34.7037	27.5704
23.1667	16.9815	18.3137	21.5928	15.7734	21.493		23.3662	17.9296	31.2282	31.7385	34.2433	25.5951
23.3333	17.308	19.1865	21.4492	16.2477	21.8765		23.292	18.2237	32.2308	31.0165	33.8019	26.6288
23.5001	18.0583	18.9782	21.7939	15.9796	22.6327		24.3757	18.4316	31.8898	31.2396	33.68	26.5611
23.6666	18.5871	19.3235	22.5895	16.5057	23.0102		25.2839	19.42	31.3859	32.3627	34.2351	25.4134
23.8332	18.6486	19.3841	22.8396	16.975	24.2288		25.448	19.4648	30.4126	29.7413	34.1863	26.4048
24	19.0615	20.0553	23.1387	17.3033	25.7176		26.2598	20.5025	30.0648	31.199	33.4137	26.06
24.1666	19.5458	20.3335	23.6806	17.7332	26.3003		26.7559	20.9305	29.7962	30.0571	32.3901	24.6715
24.3334	20.3328	20.7672	24.5258	18.1713	26.3383		27.7853	21.5569	29.1512	29.5159	33.2707	23.7913
24.4999	20.677	21.2834	24.8044	18.8662	27.5919		28.7371	21.7236	29.9282	28.9752	32.0663	24.4785
24.6667	21.6875	21.8451	25.5974	19.0896	28.8651		29.4721	23.2066	29.0154	30.1298	32.9278	24.9028
24.8333	22.3372	22.1169	26.0568	19.8768	29.8035		30.4165	23.7187	28.5597	29.3403	33.1777	24.5942
25.0001	22.7505	23.0473	27.17	20.2495	31.0379		31.3058	25.0317	27.4567	29.172	31.4278	23.6051
25.1666	23.7123	23.055	28.3045	21.2153	32.2226		32.1105	24.9346	29.5865	28.5221	31.6387	22.8287
25.3332	24.9974	24.2177	28.4937	21.7457	33.4568		33.1645	26.4532	27.7652	28.7029	32.598	23.4105
25.5	26.1216	24.8136	29.583	22.5163	34.9565		33.7866	27.3342	28.3597	29.1274	31.6845	23.9707
25.6666	26.6557	25.7371	30.1527	23.183	35.4543		34.9886	27.9244	27.1753	27.8751	31.5345	23.8472
25.8334	26.9627	26.0343	31.4431	23.9212	36.9414		36.2705	28.8408	27.9493	28.2882	31.5687	23.3868
25.9999	27.9673	27.2344	32.4674	25.2186	38.3065		37.1384	30.0486	27.3443	28.144	31.5237	23.7744
26.1667	29.7885	27.8486	32.8028	25.479	39.8302		38.5048	30.9988	26.6841	27.9529	31.1031	22.6414
26.3333	30.2503	28.5466	34.5436	26.5512	40.6206		39.9838	32.3187	26.7498	28.0261	31.3214	23.8923
26.5001	31.7538	29.8505	35.7762	27.6482	42.7825		40.6262	33.2929	27.514	27.4964	31.12	22.6206
26.6666	32.9626	31.1267	36.7524	28.1282	44.3892		41.8937	34.54	27.302	28.164	32.017	22.5218
26.8332	34.1264	31.5766	38.0496	29.4599	45.3063		43.3822	35.8079	26.3054	28.3294	30.5074	22.203
27	35.2491	32.9698	39.5095	30.8726	47.2003		44.8473	37.0281	26.3242	27.402	31.0335	23.1684
27.1666	37.1814	33.7455	40.788	32.1651	48.4233		46.2415	37.8103	27.3511	27.1211	30.7153	23.2119
27.3334	38.8216	34.8952	42.7843	33.3212	50.4847		47.3212	39.1005	25.606	27.8877	31.0188	22.7774
27.4999	40.2145	35.9561	43.7906	34.5112	52.0101		48.385	41.0931	27.2484	27.4643	30.5165	23.824
27.6667	41.6682	37.5769	45.5415	35.6813	53.5617		49.8291	41.502	27.213	28.7264	30.0824	22.9196
27.8333	42.9833	39.0226	47.4448	37.2058	55.0045		51.1951	42.7399	27.0108	28.3076	30.4875	22.6279
28.0001	44.5976	39.7271	47.9848	38.6412	57.5606		52.6486	44.5048	27.4718	27.5015	29.686	23.2767
28.1666	45.9868	41.1757	49.8659	39.9246	59.599		54.347	45.485	26.5732	27.7469	30.2286	23.4217
28.3332	47.6567	42.3271	51.6928	41.4627	60.3282		55.3785	46.6086	26.6494	27.4866	31.126	22.7594
28.5	49.5381	43.6411	53.4389	42.6267	61.5555		57.1924	48.0053	26.8486	27.5965	30.4633	22.4756
28.6666	51.9149	45.8699	55.0326	44.8057	63.973		57.7271	50.0489	27.9305	28.3019	29.7794	21.9424
28.8334	53.0078	46.5149	56.7407	45.6647	65.532		59.9877	51.1961	26.5687	27.3659	30.6159	22.2499
28.9999	55.4337	47.9989	59.0716	47.5857	67.4786		60.3251	52.4477	27.468	27.7681	30.3189	23.3224
29.1667	57.2038	48.709	59.7513	48.3731	69.2816		62.1199	53.5077	26.614	27.4843	30.8238	23.8291
29.3333	58.8226	51.048	62.7398	51.1032	70.3024		63.6439	55.1578	26.8901	27.2315	31.0153	23.4167
29.5001	61.4048	51.8817	64.1174	52.2152	71.8066		64.4358	56.8659	28.565	27.9998	31.3906	23.8934
29.6666	62.6169	54.0003	65.8095	54.273	72.9973		66.4271	57.9144	27.1413	27.7967	30.8545	22.8163
29.8332	65.1873	54.9796	67.0153	55.1432	74.4142		67.2324	58.6264	26.7596	28.2458	30.8848	23.3343
30	66.5711	56.1712	69.3302	57.45	76.5181		68.5503	59.3865	26.5204	28.0153	32.1657	23.6401
30.1666	68.3949	57.6319	71.067	59.0225	78.3032		69.1601	61.1655	27.9508	27.8843	31.3033	24.0255
30.3334	69.9011	59.2784	72.3385	60.9885	78.8694		70.249	62.7531	27.2665	28.1371	32.0637	23.1351
30.4999	72.046	60.4002	74.165	62.0467	80.7019		71.9223	63.6179	27.9938	29.2664	30.922	23.3992
30.6667	74.0543	62.5344	75.5906	63.0851	80.997		72.8153	65.4949	27.4997	28.1743	31.4831	24.193
30.8333	75.8338	63.0079	77.9701	65.4209	82.5459		73.6705	66.2067	27.8875	28.3894	30.9259	23.8709
31.0001	77.9163	64.7437	79.5404	66.6927	84.1129		75.2965	67.1829	27.9011	30.5056	31.445	23.85
31.1666	79.5982	65.7091	80.8316	67.8258	85.615		76.3845	67.4702	28.5755	28.7899	31.9387	24.5632
31.3332	81.0512	67.6148	82.7324	69.7063	85.8913		75.964	69.118	27.8135	28.9226	31.7377	25.2825
31.5	82.01	68.8299	83.3583	71.2113	86.6157		77.1559	69.4745	28.0881	28.9358	31.7464	24.9434
31.6666	83.9244	70.1981	85.693	72.4955	87.5562		77.0388	70.4575	28.8728	29.8649	31.6206	23.8517
31.8334	84.8733	71.0294	86.5043	73.3492	89.044		78.3091	71.2069	28.5106	29.9381	32.0814	25.4608
31.9999	86.7188	72.124	88.3972	74.9662	89.3431		78.7695	71.497	28.0338	29.5182	32.9304	24.8678
32.1667	89.0681	72.6368	89.1751	76.2854	90.2839		79.2254	72.8311	28.9897	30.6229	31.8946	25.0444
32.3333	89.2716	74.495	89.8886	77.4173	91.5307		79.698	72.8947	29.2915	29.8912	32.7709	25.8563
32.5001	91.0405	74.9116	91.9594	78.2137	91.6172		80.1466	73.7162	28.9656	29.4833	33.045	25.5364
32.6666	91.8023	76.4185	93.0131	79.6685	91.2284		80.1451	74.3039	30.4254	31.4914	32.9473	26.5001
32.8332	93.9533	76.9636	93.5702	80.4481	93.1737		80.6586	74.0924	30.0407	30.6984	32.6935	26.3788
33	92.9133	77.8602	94.5597	81.9874	92.7699		81.1794	75.1678	30.1003	30.8924	33.7609	27.7781
33.1666	94.5917	78.3056	95.6529	83.0733	92.3936		79.8976	74.8719	29.3843	31.917	33.3325	27.501
33.3334	95.278	78.8108	96.0049	83.0868	92.9582		81.327	75.2426	30.5333	31.1819	33.3848	27.9987
33.4999	96.134	79.8293	96.9853	83.4886	92.479		81.5418	75.3892	30.0475	31.7351	33.1263	27.4593
33.6667	97.3054	81.4066	97.5553	84.0879	93.0135		80.5246	76.1117	29.8438	32.0881	33.6091	28.2063
33.8333	97.3198	80.6309	98.0247	85.4448	93.0541		80.7017	75.1378	31.6069	31.5594	33.945	28.2492
34.0001	97.3703	82.8338	98.6499	85.2905	91.275		80.0208	75.0721	32.347	32.679	34.1097	27.6838
34.1666	98.4302	81.845	98.3496	86.628	91.9921		79.4972	75.1768	31.0109	32.5017	34.6484	28.239
34.3332	98.9839	82.1605	99.12	87.1176	90.7759		79.4659	74.5209	31.8446	33.3381	35.2048	29.359
34.5	99.4319	82.9212	99.7988	86.7867	91.0556		78.5167	73.9596	31.5684	32.3552	34.8753	29.3398
34.6666	99.6449	82.1839	99.8206	86.8649	90.235		77.7632	73.8945	33.1	33.4897	36.1649	30.3672
34.8334	99.2861	82.6091	98.5519	87.8247	89.2678		77.1696	74.1342	31.7306	34.2289	35.2359	29.8555
34.9999	100	82.7236	100	88.1038	88.4842		76.5647	72.6753	32.8766	35.2255	36.1204	31.7456
35.1667	99.589	83.0576	99.5182	87.5317	87.4816		76.2931	71.7377	32.934	33.8988	35.9777	31.3975
35.3333	99.3376	82.6163	99.5369	87.2773	86.8893		75.4345	71.4772	31.5797	34.1917	37.1869	30.9083
35.5001	99.5802	82.9269	98.814	87.8346	85.5472		74.5664	71.148	34.0581	34.6185	36.5522	32.7601
35.6666	98.704	83.1962	98.7165	87.1162	85.2375		74.077	70.4065	34.381	35.166	37.3498	31.973
35.8332	98.5894	81.8459	99.191	86.4976	84.3289		72.6895	69.2206	35.2969	35.7043	36.5721	32.0655
36	98.1709	81.7835	98.4687	86.9601	82.3266		72.4433	67.5707	34.6798	36.3325	37.1229	31.9939
36.1666	98.3368	81.309	97.7988	86.5495	81.3578		71.2013	67.3211	34.7017	35.9663	38.0752	32.3313
36.3334	96.9206	81.3465	96.8856	86.122	79.7099		69.4455	65.875	36.2747	36.7072	37.3537	32.9243
36.4999	96.2324	80.8517	95.8449	85.1852	78.3128		68.2724	64.8848	35.9337	38.8646	38.0696	33.5139
36.6667	94.7234	79.1699	96.0089	84.9691	76.7649		67.3399	64.677	36.6534	37.4698	38.1461	34.859
36.8333	94.8915	79.3907	96.056	84.2334	75.404		66.6094	63.2259	37.1989	36.6031	38.5737	36.2531
37.0001	94.1559	78.424	94.5233	83.087	74.5288		65.3094	61.7617	37.1996	38.6878	39.3916	35.9682
37.1666	93.081	76.9238	93.4296	82.5356	72.5532		64.2525	61.2697	37.0088	38.626	39.89	36.5409
37.3332	92.2464	77.1094	92.4332	82.4342	71.574		63.149	59.8198	38.9092	38.4172	40.2307	35.7104
37.5	91.2885	76.3837	91.2854	80.5431	69.8805		61.5776	57.8187	38.0823	39.5488	40.0318	36.6944
37.6666	90.4537	74.8874	90.3271	79.6004	68.5687		61.0312	57.5489	38.5048	39.9367	41.1143	36.8659
37.8334	88.6715	73.713	88.882	78.8965	66.8758		59.0547	55.9664	39.7542	38.57	40.3885	37.4453
37.9999	87.5402	73.2484	87.8752	78.4866	65.8712		58.1102	54.8702	38.6602	39.8984	40.4058	37.2817
38.1667	86.1631	72.1315	86.7912	77.0618	64.2301		56.5345	54.0044	39.3091	41.2148	41.9836	37.9881
38.3333	85.3053	70.0067	85.241	75.6425	62.4998		55.7978	52.5737	41.2103	40.1272	41.7986	39.4844
38.5001	83.8842	68.896	83.7583	74.061	60.3121		54.7931	51.3292	40.1284	41.7102	41.7511	38.7837
38.6666	81.7695	68.6782	82.4726	73.1043	58.9878		53.4428	49.9541	40.9183	41.2022	42.8928	38.9687
38.8332	80.4614	66.584	81.2767	72.2942	58.0749		52.3211	48.9188	40.6256	42.7274	42.3835	39.3597
39	78.0642	66.0619	80.5332	70.6664	56.4625		51.595	47.2982	41.2767	42.355	43.2572	40.869
39.1666	77.1984	64.0241	78.8204	70.1498	55.3157		50.6024	46.6166	40.996	43.4775	43.048	40.5705
39.3334	74.9773	63.0837	76.7946	68.4945	53.7883		49.1387	45.9797	41.2239	42.6325	43.664	41.1511
39.4999	74.1296	61.6975	75.4151	66.703	52.5063		48.7256	44.059	42.4755	43.6073	43.6476	40.8278
39.6667	73.2098	60.8082	74.1574	65.9074	51.1735		47.7469	43.6015	41.7248	42.581	43.5494	41.6358
39.8333	71.4441	59.7949	72.8648	64.6665	49.98		46.1539	42.9106	42.3269	45.9781	45.1593	42.1199
40.0001	69.6458	58.5683	71.0601	63.2135	49.0172		45.4887	42.3424	43.7135	43.2063	44.0864	43.2043
40.1666	68.2314	56.7713	69.6479	62.1426	47.4237		44.7202	40.5304	43.3303	44.5662	45.9699	43.619
40.3332	66.0418	55.137	67.9508	60.4896	46.8955		43.7574	39.2213	43.488	46.0857	45.4334	43.5976
40.5	63.9784	54.4601	66.4805	59.3462	46.0521		42.994	38.9011	44.4386	46.2951	45.8428	44.8112
40.6666	62.6333	51.8504	65.0605	58.2803	44.966		42.6975	37.8266	44.8965	45.3986	45.995	43.8458
40.8334	61.9111	51.384	63.6558	56.0896	44.4256		41.5098	37.3132	43.239	45.9798	45.5536	43.9643
40.9999	60.3419	50.3809	61.968	54.7785	43.9675		41.2419	36.4842	44.2673	45.9879	46.7126	44.8823
41.1667	58.6686	48.8172	60.147	53.5139	43.3267		40.5144	35.5565	45.3643	45.0273	45.2311	44.252
41.3333	56.7059	47.8104	59.7071	51.5399	41.7245		39.6928	35.0865	46.7434	46.6658	45.9271	45.9656
41.5001	55.294	46.7041	57.6126	51.3033	41.5703		39.274	34.5144	44.3254	45.6412	46.8444	45.3291
41.6666	53.4627	45.6733	56.7736	49.8995	40.6273		38.874	33.7816	45.5378	46.7127	46.4497	43.8989
41.8332	52.6082	44.3199	55.4314	48.8689	40.3883		38.4762	33.1515	45.691	46.8963	46.0857	45.4939
42	51.2893	43.6759	54.4212	47.1387	39.7581		38.1653	32.2725	44.6657	45.6383	46.576	45.1796
42.1666	49.6591	42.5294	52.929	45.6163	39.0373		37.769	32.5109	45.2285	45.5771	47.0995	46.2488
42.3334	49.0748	41.2931	51.6753	44.9519	39.1092		37.3809	32.3998	46.6695	47.4376	47.677	46.5236
42.4999	47.8309	40.2472	50.4566	43.927	37.9757		36.9256	31.7554	45.8751	46.2333	47.939	46.1642
42.6667	46.0603	39.8021	49.4479	42.7053	38.9413		37.2887	31.0132	45.2134	46.2493	47.3822	46.4231
42.8333	45.7227	38.5995	48.8965	41.894	37.5497		36.2968	30.8215	46.9162	48.1653	47.2326	46.4847
43.0001	43.681	37.3092	46.9882	41.051	38.0248		36.7123	30.7931	46.2711	46.5479	48.1366	46.7188
43.1666	43.4956	36.5898	46.4399	40.2472	37.8073		36.4277	29.9879	45.9346	46.8929	47.4267	46.7431
43.3332	42.3088	35.8925	46.2581	39.2228	37.4289		36.4858	30.1378	44.938	47.5136	47.6368	47.7536
43.5	41.1078	35.6643	44.6811	38.4225	37.638		36.9557	30.0553	44.5517	45.2413	46.7575	46.9016
43.6666	40.0087	34.6976	43.7623	37.4982	38.1453		36.5713	29.9584	46.7759	46.4175	47.7237	46.2815
43.8334	38.7655	33.3927	43.5263	36.6272	38.2753		36.3405	29.5025	46.5978	47.7196	48.2507	47.0867
44.1667	38.1869	33.4387	42.4133	35.8478	38.3665		36.9873	29.4392	45.9656	45.9535	47.7886	45.271
44.3333	37.6487	33.0776	41.851	35.4656	38.2407		37.1669	29.5113	46.9064	46.5457	48.6048	46.3436
44.5001	37.2566	32.1005	40.1105	35.2186	38.8088		36.8927	29.5979	46.9675	46.8191	47.5482	45.3929
44.6666	35.9173	31.7127	40.0837	34.3813	38.7772		37.0273	29.8185	45.7732	46.4347	46.7109	46.3718
44.8332	36.5235	31.2977	40.2067	33.7327	38.9402		38.0162	29.8893	45.5597	45.9318	47.1721	45.9989
45	35.1867	31.0944	39.3143	33.131	39.6155		37.8535	29.6817	45.6729	46.9198	46.9689	45.1593
45.1666	35.0178	30.121	38.9144	33.0924	40.1013		38.1143	30.4194	44.7562	45.5284	46.9201	46.5027
45.3334	34.7937	29.5466	39.1314	31.9194	40.7203		38.4135	30.1525	46.2674	45.4764	46.857	46.3459
45.4999	34.304	29.4371	38.7156	31.9416	40.8471		39.5285	30.5063	45.6427	45.6034	47.0411	45.0645
45.6667	34.5775	28.8724	37.619	31.6125	41.8472		39.3828	30.1589	45.6857	45.6863	47.0018	44.8044
45.8333	34.2396	28.5849	38.0312	31.8191	42.4364		39.7748	30.8891	45.3862	46.0107	46.6218	44.4168
46.0001	34.2365	28.8978	38.1059	30.9268	42.6848		40.6754	31.1908	45.6917	44.6772	46.2885	46.5642
46.1666	33.9568	28.4374	38.2818	31.0284	43.7851		41.3649	31.2851	45.1432	44.9008	46.9413	45.4437
46.3332	34.3069	28.1372	38.127	30.8914	44.5881		41.9222	31.4614	44.7713	45.2887	46.1782	44.6318
46.5	34.1189	28.2096	38.7192	30.9761	45.5886		42.7284	32.017	44.6566	44.6194	46.6477	43.9147
46.6666	34.0422	28.2533	38.4352	31.1829	46.4329		42.8035	32.3935	43.9459	43.9678	46.6248	44.6137
46.8334	34.42	28.2829	38.5998	31.2174	47.0596		43.8159	33.1646	44.5352	44.0719	45.4092	43.7488
46.9999	34.2738	28.1522	38.5061	31.2573	47.6027		44.3796	33.1925	44.8565	44.5227	46.2984	43.527
47.1667	34.9445	27.9749	39.0606	31.2197	49.1998		45.2536	33.8176	44.2364	45.0765	45.781	42.9425
47.3333	35.0325	27.765	39.215	31.5506	49.9318		46.4106	34.5115	42.5381	42.7034	46.1208	43.9434
47.5001	35.5804	28.1879	39.8872	31.9617	50.6551		47.1926	34.8758	43.1304	43.5484	46.0023	43.4684
47.6666	35.7644	28.0694	39.6869	31.6921	52.4418		47.6935	35.9185	43.1968	43.426	45.2181	42.705
47.8332	36.3551	28.259	40.426	32.1621	52.9243		48.0816	36.2256	42.5706	42.9185	44.3362	42.4409
48	36.5581	28.2928	41.203	32.3197	54.3311		49.3224	37.0202	41.6569	43.311	45.5903	42.6327
48.1666	36.7633	28.2016	42.2214	33.1357	55.6095		50.1003	37.0865	42.5532	43.0547	44.6548	41.2493
48.3334	37.0544	29.1347	42.3614	33.0969	55.9911		51.1023	37.9479	41.6426	41.2068	44.1936	41.809
48.4999	38.1635	29.3715	42.4067	33.3836	57.7341		51.7243	38.4891	41.7656	40.3881	44.2921	41.5145
48.6667	38.6737	29.7486	42.9122	33.9852	58.5524		53.019	39.7851	40.953	41.7715	44.1849	40.8222
48.8333	38.7291	29.7192	44.0892	34.5625	60.4672		53.4488	40.7399	40.8482	41.5632	43.2931	40.649
49.0001	40.2148	30.6348	44.6718	34.6298	60.9541		54.4721	40.1269	40.9364	40.4522	44.0038	41.5636
49.1666	41.5323	30.4602	45.3361	35.3368	62.3475		55.9862	41.7356	40.0492	41.1433	44.0717	40.7957
49.3332	42.3669	31.2229	45.837	36.8368	62.9525		55.8693	41.7317	41.0156	40.8469	43.9917	40.7065
49.5	43.1508	31.4743	47.2909	37.0615	64.5518		57.7407	42.6067	40.5109	40.4928	43.5594	39.7722
49.6666	43.872	32.5754	48.1781	37.3228	65.5394		58.3173	43.6198	39.7987	41.4648	43.0056	40.5846
49.8334	44.7575	32.0209	48.5253	38.3399	67.185		58.7968	44.437	39.0118	41.7045	43.1465	37.5108
49.9999	45.1144	33.0257	50.0831	39.0691	67.2808		59.6566	44.8543	41.03	39.2771	42.5846	37.7528
50.1667	46.2238	33.7556	50.9115	39.5145	68.9737		60.7332	45.9359	39.8161	40.3343	42.9805	38.8598
50.3333	46.9882	34.0925	51.6093	40.7506	70.1621		61.9245	46.2426	38.9771	39.1518	43.3303	38.2787
50.5001	48.5673	34.9594	52.353	41.4439	70.9663		62.4291	47.1137	38.1819	38.7244	41.796	38.6629
50.6666	48.6369	35.631	53.0941	41.9911	73.3263		62.9799	47.6603	38.2355	39.9144	41.506	38.3238
50.8332	50.5777	36.106	54.8209	42.0063	73.8402		63.2801	48.5019	39.2713	39.2273	41.461	38.2719
51	51.6427	36.8867	55.2726	43.6372	75.081		64.5357	49.3482	38.2287	38.1209	41.4679	38.0908
51.1666	52.6077	37.3926	56.1777	44.6009	75.591		65.6682	50.3628	38.0024	39.4962	41.563	36.8947
51.3334	53.8545	38.6711	57.0845	45.9399	76.9455		66.5149	50.5968	37.3852	38.7239	41.1204	37.0921
51.4999	54.867	38.5594	59.2018	46.0851	76.9695		66.7973	50.8031	37.5067	38.5379	41.2003	35.7629
51.6667	55.7099	40.0696	59.5999	47.0136	78.2327		67.6259	52.2035	37.6621	38.2445	42.0273	36.2531
51.8333	57.0274	40.3933	60.9429	48.4889	79.5137		68.6867	53.0957	37.1815	38.7244	41.0023	35.2404
52.0001	57.5581	41.0134	61.8541	48.9724	79.5827		68.3308	53.2994	36.8179	37.9733	41.1095	35.799
52.1666	59.2203	41.2749	62.8636	50.3731	80.7		69.5994	53.9167	35.9352	37.8354	40.0167	36.533
52.3332	60.4725	43.0419	63.5752	50.962	82.1874		70.4523	55.0816	37.3792	37.483	40.015	36.186
52.5	61.7046	43.8381	64.3425	52.7013	82.5623		71.0457	54.9727	36.7877	37.3514	40.1775	34.9019
52.6666	62.2235	44.1051	65.1014	52.9385	83.1756		71.3565	56.0098	35.9586	37.6706	40.3876	34.9893
52.8334	63.5925	45.1114	66.1206	54.3514	84.0151		72.2142	57.1936	36.2724	37.253	39.7171	34.1464
52.9999	65.38	46.228	67.1814	54.3714	85.1885		72.4013	56.2159	36.9748	36.781	39.7742	35.0548
53.1667	65.8587	46.513	68.3888	55.9169	85.0201		73.3693	57.5117	35.2426	36.9755	40.1325	34.9137
53.3333	66.7121	48.0309	68.8636	56.3506	86.8537		73.0571	57.3919	36.916	37.872	39.8256	33.9839
53.5001	67.7521	48.9061	70.2935	57.1761	86.0483		73.1907	57.869	36.5116	36.7232	39.4958	34.1526
53.6666	68.9858	49.3168	71.1809	58.8948	86.4219		74.3193	58.9066	35.8794	37.1117	39.6345	34.0883
53.8332	69.682	50.1944	71.8233	59.5919	87.2857		74.1869	59.5489	34.295	37.043	39.2398	35.3628
54	71.2517	50.3937	72.2565	60.4323	87.016		74.3266	59.4408	35.3113	36.0104	39.0911	33.5359
54.1666	71.5663	52.0954	73.6419	61.1798	87.9285		75.1046	60.498	34.8888	36.8571	38.7111	32.8475
54.3334	72.1471	52.7121	74.1086	61.9532	87.7982		75.3552	60.4795	35.1928	36.67	38.9485	33.317
54.4999	73.8124	53.6456	74.1563	62.343	87.4142		75.0451	60.2584	34.7069	36.0762	38.8715	34.1723
54.6667	74.7484	54.4293	75.5086	63.7021	88.4729		75.5952	61.0915	35.1671	35.6831	39.4054	33.8332
54.8333	74.8532	55.5696	76.0597	64.5707	88.223		75.4908	60.9368	35.6794	36.4297	39.8425	33.8169
55.0001	75.0619	55.7477	76.4592	64.8465	87.9562		75.1406	60.8459	34.7582	35.3456	38.4492	33.6154
55.1666	75.7251	56.5363	77.0385	64.8687	88.1868		75.2222	62.2353	33.6952	35.9503	39.2498	32.742
55.3332	77.151	58.0902	77.9847	66.6344	87.7103		75.7824	60.6303	34.7869	35.4263	38.6817	33.1646
55.5	77.7221	58.2837	77.9069	66.7492	87.4441		74.4816	61.1908	33.8091	35.9641	38.5214	33.7373
55.6666	78.2261	58.7293	77.9437	67.1141	87.2677		75.3538	61.6751	33.7058	36.1139	38.6273	32.8052
55.8334	77.5499	58.8793	79.8268	67.6624	86.325		74.72	61.7705	33.533	35.46	38.5529	33.2978
55.9999	78.7065	58.5695	78.623	68.037	86.8454		73.7697	61.3294	33.8061	35.2306	37.5089	33.4766
56.1667	79.2479	61.1795	79.4272	68.6871	86.7265		74.2705	61.0397	33.45	36.1986	38.4397	33.1866
56.3333	78.5807	60.9612	80.4741	68.6137	86.1732		73.6374	61.2879	33.2139	35.7095	39.1703	32.5508
56.5001	79.2724	61.322	80.1713	68.5107	85.7177		73.0655	61.2796	33.9412	35.9658	38.3294	32.6879
56.6666	80.1917	62.8064	80.0706	69.3973	85.5		73.4677	60.8613	34.0151	35.226	38.1963	33.0642
56.8332	80.1238	63.3052	81.218	70.4846	84.5117		72.184	61.1492	34.8261	35.7941	38.7721	32.1293
57	79.906	63.4934	80.8495	70.2903	84.2381		71.8075	61.6693	33.3821	35.9503	38.9666	33.4879
57.1666	80.4103	64.8764	80.4687	70.5615	83.4436		72.2213	60.3717	33.4561	35.3153	37.5491	32.0407
57.3334	80.3626	63.9558	81.4585	70.5523	82.7542		70.7851	59.4911	33.1807	34.5172	38.1561	31.613
57.4999	80.8764	64.9665	81.0298	70.5058	81.7057		70.0102	59.6335	32.7205	35.464	38.2209	31.9042
57.6667	80.9718	65.1552	79.9686	70.8716	81.0381		69.5974	59.1654	32.4873	35.6923	38.8296	33.1359
57.8333	80.4417	65.9624	80.3217	71.1445	80.2517		69.195	58.3913	33.6281	35.9492	38.8806	31.7699
58.0001	80.6706	65.6078	81.3018	71.3428	79.5346		68.3196	58.2017	33.5255	35.4017	37.8163	32.6117
58.1666	79.1879	66.3613	80.4271	70.279	78.3241		67.6359	58.1972	33.3331	34.1139	37.8267	32.5863
58.3332	79.9329	66.2565	80.3093	70.7109	77.1259		66.4017	58.4033	33.8612	36.1168	38.4691	32.6975
58.5	80.4723	66.2927	79.5905	71.4834	76.3553		65.9536	56.7321	33.3346	35.6185	38.0458	31.5984
58.6666	78.7428	66.9074	80.2172	70.7943	75.7205		66.2038	57.1083	34.5523	36.4744	38.7751	33.4795
58.8334	80.2433	67.0616	79.4174	70.1199	73.9168		64.6686	56.1778	32.4111	36.2163	38.3	33.2978
58.9999	79.3915	66.7633	79.3459	69.8027	72.9764		64.4702	55.7419	33.2161	36.1397	39.2433	34.0798
59.1667	79.1048	66.9013	78.3382	69.8174	72.2129		63.6119	55.2697	32.9642	37.0264	38.0631	33.3209
59.3333	77.8261	66.9383	77.3205	69.4344	71.4714		62.7783	54.223	34.4233	36.3565	39.1063	32.9852
59.5001	78.0163	66.9217	77.6576	69.1264	71.3117		61.519	53.5326	33.3142	36.0459	38.814	33.875
59.6666	77.2315	65.9339	77.0326	68.6873	69.3475		61.311	52.3179	33.6499	37.281	38.1206	33.774
59.8332	76.6582	66.7648	76.0346	69.13	68.1933		60.1899	52.2377	32.8042	35.8914	39.6985	33.7954
60	75.8334	66.7517	76.4509	68.3345	66.995		59.4166	51.7945	33.4063	36.4343	39.0808	34.4556
60.1666	75.4191	66.3542	75.1975	67.9814	66.5294		58.3838	50.7937	33.2961	37.0791	38.0393	34.3574
60.3334	74.7259	66.2659	74.8867	67.7709	64.1138		57.5075	50.5174	33.5066	36.1792	38.4794	34.2417
60.4999	74.552	65.9999	73.6544	66.9443	63.4981		56.6944	49.5291	32.9287	37.3354	38.4898	35.334
60.6667	73.8211	66.7007	73.4823	66.574	63.3822		55.8035	49.0781	33.659	36.5602	38.8655	34.8618
60.8333	73.3564	66.1223	72.2713	66.1202	62.0934		55.4182	48.341	33.4568	36.7873	39.5502	34.9058
61.0001	72.1449	64.7688	71.6606	64.8624	60.989		54.424	47.8396	33.9502	37.2793	38.8949	33.9997
61.1666	70.896	65.8689	70.7761	64.081	59.8439		53.7806	48.0369	34.5711	36.6019	39.4629	34.7179
61.3332	71.0158	64.9069	70.5985	63.4529	58.6309		52.8362	47.0091	32.6292	37.356	40.0647	35.1811
61.5	69.5413	64.1043	69.4576	63.3911	57.9849		52.4941	46.1199	32.8993	37.1592	39.8563	34.6795
61.6666	69.2235	63.8397	68.5655	62.4468	57.3582		51.9515	44.4319	33.7503	37.3257	40.5095	35.7944
61.8334	67.9881	63.3992	67.2511	61.0657	55.8005		51.0468	44.3094	34.2248	37.5917	39.4772	34.3743
61.9999	67.3346	62.8974	67.0559	60.7348	55.2792		50.0461	43.9373	33.06	38.2216	40.2216	35.5321
62.1667	65.896	62.3785	65.852	59.34	54.4938		49.5955	42.8436	34.8231	36.8016	40.7602	34.5865
62.3333	64.667	61.946	65.1211	58.9461	54.0343		49.0346	42.156	32.9989	38.3245	40.1477	35.3685
62.5001	63.219	61.6027	63.7192	58.3417	52.7918		47.9452	41.6979	34.0717	37.4944	39.3509	35.2302
62.6666	63.225	60.7295	63.4991	57.4564	52.0558		47.4624	41.0449	34.0626	36.7787	40.4304	35.4435
62.8332	61.4146	60.6101	62.1153	56.9795	50.8935		47.4136	41.0443	34.172	37.3972	39.8325	35.8734
63	60.6488	59.7562	61.1969	55.6239	50.9948		46.2618	40.3247	33.112	37.3606	40.6543	34.4652
63.1666	59.0775	59.3635	60.1042	54.7343	49.8964		46.2555	39.2554	33.7895	38.5402	40.5341	35.0017
63.3334	59.0683	59.2779	59.4675	53.4392	49.7521		45.7776	38.5376	34.0219	38.9207	40.0171	36.6289
63.4999	57.3033	57.5706	58.0517	53.385	48.3249		45.0732	38.672	34.1585	38.7662	41.5016	36.5415
63.6667	56.3923	57.1702	57.4212	51.9963	47.7927		44.669	38.7185	34.7771	37.7118	41.1433	36.2735
63.8333	55.7093	56.5753	56.2227	51.1881	47.7638		44.6028	38.2865	33.7624	37.8405	40.0314	37.2293
64.0001	54.2666	55.8441	55.8168	50.142	47.2481		43.7406	36.6421	34.8209	39.169	41.5181	36.0213
64.1666	54.2523	54.6182	54.094	49.9116	46.4162		43.7814	36.9603	34.2633	38.5345	41.5172	36.1747
64.3332	52.4735	54.4256	54.2127	49.1812	46.3102		43.4494	36.2072	36.2407	39.4773	40.4533	35.8683
64.5	50.879	52.9224	53.2212	48.0348	45.8815		42.5701	36.1033	35.5142	38.2679	40.9608	37.0244
64.6666	50.9261	52.3218	51.6038	47.2196	46.4889		42.8057	35.7887	34.6058	39.0008	41.1411	37.1147
64.8334	49.6274	51.4985	51.5404	46.6736	45.3079		43.0978	35.4059	35.8507	39.7754	42.2136	37.1627
64.9999	49.0022	50.5409	51.071	45.2314	44.7981		42.4326	34.4812	35.3211	39.4121	41.3936	38.0316
65.1667	47.7786	49.9371	49.1949	44.597	45.0219		41.988	34.3073	35.1015	38.8692	42.5513	38.488
65.3333	47.3613	48.8638	49.1553	43.5672	44.7644		42.0186	34.2394	35.1136	39.201	42.3148	38.0192
65.5001	45.1068	48.5412	48.09	42.5782	44.3109		41.9073	33.8641	35.8401	39.5797	42.2625	38.554
65.6666	44.7374	48.2156	47.0744	42.2836	44.5698		41.8935	33.9869	34.9891	40.6524	42.1328	39.125
65.8332	44.2101	47.083	46.7106	41.0442	45.0528		42.2576	33.658	35.9782	38.8246	43.3904	38.2324
66	43.5036	46.0695	46.0046	40.367	44.8611		42.4113	33.1512	36.2226	39.5712	42.2651	39.327
66.1666	42.0682	45.5098	45.4683	39.5406	44.8034		41.6461	33.6735	35.5866	41.1015	42.9996	39.7219
66.3334	42.5922	45.0712	44.2922	39.1457	44.5496		42.3103	33.6094	37.4622	39.5717	42.9377	39.604
66.4999	41.2122	44.6189	43.653	38.7144	45.5017		42.4193	32.8115	36.2951	40.3	41.8557	39.9397
66.6667	40.7995	43.7119	43.0057	38.2932	45.3962		42.3629	33.2904	35.8069	38.9029	42.2314	38.9275
66.8333	39.7205	42.9812	42.9611	37.145	45.062		42.6302	33.2281	36.1321	39.9247	42.1613	39.1307
67.0001	39.1392	42.1206	42.3144	36.9301	45.2023		42.344	32.9028	37.2313	39.7771	42.7289	39.7485
67.1666	38.4713	41.5183	41.7871	35.5951	45.7349		42.984	32.3824	36.6685	39.9871	41.7295	39.7857
67.3332	38.7138	40.2643	41.6467	35.6392	46.4159		42.8356	32.5714	35.1996	40.0637	42.7497	39.9832
67.5	38.0303	40.1318	40.9717	34.9964	45.9502		43.1789	32.4001	37.0337	39.4962	41.8051	39.8376
67.6666	37.0483	39.5758	40.2117	34.8126	46.5082		44.1543	32.9289	36.956	40.7228	43.0804	39.9505
67.8334	36.6727	38.9629	40.5812	34.0303	47.1871		43.1915	32.8607	36.5153	40.7869	44.2199	39.9318
67.9999	36.369	38.0584	39.4665	33.8649	47.4969		44.1185	32.7139	36.956	39.9602	43.0674	39.4421
68.1667	36.1192	37.9373	39.577	33.3816	47.3608		44.7358	33.056	36.9929	40.6713	43.7959	39.639
68.3333	35.9588	37.0606	39.0069	33.5311	47.3493		44.7452	32.9757	37.1023	40.0403	42.7808	39.2937
68.5001	35.3653	36.9664	39.3453	33.0223	48.8601		44.8989	33.2351	37.644	40.7811	43.1024	39.7073
68.6666	34.6399	36.2889	38.7345	32.302	49.5978		45.3582	33.0068	37.386	41.5318	42.9131	39.8371
68.8332	34.5858	35.4204	38.1581	32.2505	49.6186		45.9329	33.6812	37.9631	39.8263	43.1262	41.0913
69	34.8091	34.8849	38.393	31.6927	50.0892		46.931	33.4694	37.6674	39.6198	44.4858	39.7806
69.1666	34.3143	34.2815	38.12	31.4852	51.1091		46.4744	34.0913	37.8349	40.3761	43.5079	40.0639
69.3334	34.1709	34.0057	38.1394	31.2721	51.3063		47.4764	33.7257	36.6957	40.7388	44.3271	39.7626
69.4999	33.7059	34.4359	38.2158	31.3048	52.3222		47.7974	34.4499	37.681	39.6736	44.472	40.3866
69.6667	34.2582	34.1686	37.9987	31.061	52.372		47.8721	34.2472	37.0186	40.3229	42.9594	39.8568
69.8333	34.4033	33.3688	38.3969	30.8548	53.0824		49.3349	34.54	38.025	41.1662	43.1037	40.0052
70.0001	33.7343	32.3679	38.0673	30.9431	53.852		48.859	34.3164	37.1695	40.0231	43.8166	40.333
70.1666	33.8685	32.2599	38.3897	31.3251	54.1135		50.1393	34.7215	37.4584	40.2068	43.5503	40.2546
70.3332	34.1991	32.602	38.4974	30.4923	55.0551		50.0053	34.9589	37.1491	39.8343	42.9153	40.6839
70.5	34.2198	32.4168	38.9142	30.8088	56.0416		50.6773	35.2785	36.0416	40.0054	43.0419	39.0556
70.6666	34.7736	32.5041	38.7505	31.02	56.1533		50.6788	36.0265	36.501	40.3572	43.8183	40.1666
70.8334	34.3839	31.9446	39.1027	30.9552	57.106		51.2874	35.7475	37.6304	40.0386	43.0687	40.9395
70.9999	34.9522	31.5853	39.3134	30.8293	57.5055		52.0326	36.7807	36.6776	40.4001	43.4275	40.8504
71.1667	34.9548	31.3711	39.8558	31.4263	58.5963		52.8339	36.9979	38.4852	41.6227	43.7431	40.4475
71.3333	35.0589	31.4474	40.1654	31.8825	59.1935		53.133	37.9723	37.9156	40.4985	43.9052	40.1271
71.5001	35.4681	31.5507	40.6992	32.1031	59.372		53.6481	37.5367	36.7869	39.9934	42.9044	41.7757
71.6666	36.2483	31.4323	40.1149	32.4685	60.3095		53.9866	38.3112	36.4241	41.2995	42.9503	39.5352
71.8332	35.7491	31.3265	40.7996	32.3097	61.2319		54.684	38.4649	36.6693	40.0283	42.5335	40.3059
72	36.8969	31.4809	41.1507	32.3135	61.2873		54.6838	38.5632	36.5953	39.6009	43.7444	40.3392
72.1666	37.3365	30.6845	41.6731	33.0847	61.4958		55.4544	39.3018	37.1981	39.8698	43.5322	38.9388
72.3334	37.7478	31.0564	42.1208	32.6629	62.4748		56.01	39.416	37.7059	41.2794	43.584	40.1902
72.4999	37.7848	31.4525	42.3101	33.4289	62.9483		56.9626	39.9764	37.7647	39.5757	42.7242	39.5747
72.6667	38.5316	30.9964	42.3705	33.951	63.4264		56.5057	40.2097	36.6421	39.2748	43.6433	40.0103
72.8333	39.1743	31.0769	43.5239	34.3872	64.2348		57.1371	40.4299	37.5701	39.8166	43.7907	40.0881
73.0001	39.3578	31.342	43.6997	34.3672	65.0496		57.2192	41.1803	36.8103	39.6633	43.2754	39.718
73.1666	40.1018	31.896	43.9882	35.1222	65.5938		57.8917	41.1715	36.5055	39.1489	43.6329	40.3719
73.3332	40.2082	31.3971	44.9094	35.5206	65.429		57.9498	42.1733	37.2532	39.2216	42.8046	40.8273
73.5	41.0067	31.7937	45.8387	36.0941	66.2083		58.455	42.2542	36.5033	39.9625	43.9943	39.639
73.6666	42.1169	32.0366	46.0057	36.7724	65.5659		59.0751	42.4508	37.1106	39.2891	42.055	41.1951
73.8334	42.4775	32.1367	46.3252	36.8538	66.2193		59.3508	42.7214	35.7571	38.8005	42.5478	39.4686
73.9999	42.841	31.996	46.5681	37.389	66.9167		59.1273	42.9591	37.0759	40.1638	42.3079	39.1792
74.1667	43.3994	32.7192	47.8622	37.44	67.328		59.8997	43.3832	35.9963	38.3291	43.3718	38.712
74.3333	43.7269	33.2768	47.4762	38.726	67.6468		60.3778	43.3596	37.2668	38.4687	42.5772	38.3774
74.5001	44.798	33.1446	48.7358	38.6045	67.8569		60.1411	43.7687	35.3814	40.3298	42.4821	38.9761
74.6666	44.883	33.807	49.2358	39.4205	68.6051		60.2889	43.9341	36.2581	39.5574	41.7385	38.5732
74.8332	45.8296	33.519	49.5725	39.8378	68.6792		61.114	43.6472	36.1713	37.9567	42.2123	38.2945
75	46.2681	33.8002	50.6807	40.3334	68.7528		60.0422	44.8494	35.819	38.9258	41.8829	38.747
75.1666	47.2713	34.928	50.5846	41.0302	69.0309		60.4858	45.5952	37.0842	38.6712	41.9128	38.4468
75.3334	47.4325	34.9738	51.2661	41.742	68.9684		60.9194	44.6101	34.6873	39.2411	42.1976	39.1149
75.4999	48.3263	35.1542	51.6509	42.4502	68.6528		60.896	45.4475	35.1181	39.0065	42.3688	39.6633
75.6667	48.5688	35.9265	52.7627	42.6749	69.3956		61.2169	45.2754	35.4938	38.5219	41.6408	38.8773
75.8333	50.0729	36.0178	52.1774	42.6615	69.2643		60.7461	46.529	36.9786	37.9063	42.0355	38.4333
76.0001	49.242	36.1065	53.1445	43.516	69.3565		61.4969	46.0433	35.5255	37.5654	42.1566	38.3481
76.1666	49.765	36.2425	54.1943	43.5352	69.6195		61.3455	46.4764	36.0551	37.7719	41.5306	37.8279
76.3332	51.2669	37.124	54.5439	44.5583	69.2227		61.8958	46.6136	35.358	38.2553	42.559	37.8663
76.5	51.3215	37.3788	54.3133	44.679	69.7713		61.0774	46.148	36.4595	38.6873	41.9949	38.4796
76.6666	51.6714	37.8921	54.9216	45.3503	69.5321		60.9588	46.7112	36.0287	37.6477	41.6689	38.0637
76.8334	52.6316	38.4616	55.215	46.0724	69.7107		61.0961	46.874	36.1215	37.5739	40.6608	36.8123
76.9999	52.9655	38.8531	55.1589	46.3007	69.0711		60.3005	46.7737	36.1525	39.0603	41.4995	39.5459
77.1667	53.6835	39.0418	56.4753	46.4909	68.7884		60.7726	47.2228	35.5972	38.7942	40.4576	38.9174
77.3333	53.9474	39.547	56.9959	47.2279	68.5905		60.2117	47.4123	35.4387	37.2227	41.2423	37.8651
77.5001	54.6641	39.8839	57.1299	47.5865	68.1376		60.2155	46.5874	35.5217	38.2324	41.1752	38.1444
77.6666	54.3937	40.2534	57.6146	48.0667	67.7663		60.1551	46.4211	34.0355	37.7936	41.1765	38.1422
77.8332	54.5091	41.4608	57.7706	48.1957	68.1002		59.8799	46.6791	33.4297	36.9486	41.285	37.4645
78	55.3676	41.2265	58.2424	48.2991	68.1719		59.4271	46.6576	34.4633	37.6769	40.3733	37.2146
78.1666	55.4896	41.3414	57.9911	49.0255	66.9451		60.0523	47.3839	34.2761	37.0774	41.3598	38.6071
78.3334	56.7078	41.4662	58.8517	49.4913	66.9751		58.7796	47.252	34.3652	36.7684	41.6309	36.5138
78.4999	56.5227	42.9126	58.4624	49.5118	65.8433		58.208	46.7434	33.7541	37.1472	40.1204	36.1065
78.6667	56.4645	42.5822	59.0981	50.1808	66.1227		58.3486	46.2489	34.8533	37.285	40.7451	36.8281
78.8333	57.4438	43.5632	59.0296	50.3865	64.7676		57.8151	46.6024	34.4203	36.6706	40.7706	35.2376
79.0001	57.2371	43.7266	58.5038	50.4136	64.7204		57.7319	47.1309	34.2844	36.8497	40.2687	36.9596
79.1666	56.8777	44.5914	59.6747	50.7747	63.8595		57.3987	46.7946	34.7801	37.3834	40.1572	37.2422
79.3332	58.4032	44.4336	59.3492	51.5868	64.048		56.7361	46.3703	33.8793	37.0367	41.1225	36.5262
79.5	58.0549	45.2525	59.4133	51.0637	63.7436		57.2135	45.5426	33.6039	37.2593	40.5164	35.6895
79.6666	57.9663	46.211	59.7563	51.4239	62.371		56.2497	45.802	33.6266	37.6809	40.5821	37.438
79.8334	58.1421	45.5791	60.0294	51.1371	61.6587		56.0869	46.2901	34.2037	37.1466	40.0262	36.6588
79.9999	58.276	45.8847	59.4781	51.7134	62.0379		55.2954	44.8824	33.7382	36.4314	41.9703	37.3596
80.1667	58.5519	46.3708	59.5477	51.6945	61.1167		54.8578	44.7718	33.908	37.9475	39.5623	36.9043
80.3333	58.3495	46.2106	59.2971	52.3245	60.2251		54.649	45.2165	33.785	37.2215	39.5891	36.6763
80.5001	58.8334	46.1193	59.1505	51.8847	59.7009		54.2504	44.5715	34.1637	36.7352	40.2791	36.3587
80.6666	58.7252	47.2752	59.6942	52.921	58.928		53.4052	44.2701	34.3297	36.1425	40.5635	35.8717
80.8332	57.7432	48.6717	59.7709	51.8783	58.2332		52.6104	44.7319	34.0838	37.301	39.839	36.8354
81	58.4177	48.0876	58.8263	51.7537	58.2467		51.9231	44.1018	33.9185	37.4035	40.1407	35.8966
81.1666	58.4634	48.0008	58.9615	52	57.4776		52.1185	43.5857	33.0909	37.5568	39.51	36.111
81.3334	57.1073	48.7055	58.7191	51.9393	56.3894		51.2404	43.3697	32.8963	37.3211	39.5476	35.3594
81.4999	58.441	48.6936	58.1763	51.71	56.4068		50.9907	42.5895	33.7797	37.3062	40.618	34.5323
81.6667	57.4388	49.0866	57.5218	51.207	55.7739		49.766	42.5879	33.0879	37.023	40.0733	35.7239
81.8333	56.8883	48.7551	58.1622	50.5846	55.1087		49.4839	41.8818	33.9774	37.1815	39.3553	36.0833
82.0001	56.925	49.1527	57.5096	51.3829	54.1139		49.3305	41.3621	33.9344	36.6609	40.3154	35.0091
82.1666	56.5365	48.9554	57.7057	51.0925	53.7848		48.6365	41.8812	33.6499	36.4286	40.0569	34.9256
82.3332	56.9734	49.2886	56.0972	50.2961	52.9621		49.4579	41.4041	33.5428	36.8554	39.2303	35.1208
82.5	56.2564	49.3189	57.0989	50.3792	52.8879		48.4727	41.2663	33.2976	36.2827	39.3047	36.2464
82.6666	56.1357	49.9255	55.9906	50.1395	51.745		47.1127	40.0139	32.3402	37.1992	40.0893	35.1337
82.8334	55.7788	49.1083	55.9748	50.3748	50.7064		46.8737	40.2916	32.0716	36.3439	39.4201	34.5013
82.9999	55.3604	50.1998	55.467	49.593	50.8496		45.9317	39.8829	32.0656	36.3685	40.8082	35.0785
83.1667	54.8448	50.456	55.8267	49.2249	50.0594		46.0041	39.5048	32.6073	35.8399	39.0189	35.0615
83.3333	53.5496	49.7945	55.1948	49.0103	48.5002		45.1619	39.0425	31.6891	37.0802	40.0348	34.626
83.5001	54.4778	49.8054	54.1147	48.6417	48.6671		44.319	38.562	32.5522	35.8931	39.36	34.2186
83.6666	53.3979	49.395	53.4183	48.7442	47.9827		44.5574	38.7097	32.0724	35.9949	39.7893	34.7834
83.8332	53.1424	49.5753	53.6597	48.0996	47.2073		44.3077	37.8909	32.5847	36.1214	39.9203	36.4766
84	52.7049	48.9364	52.8381	48.1452	47.3262		44.5354	37.4358	32.4617	36.3948	40.2622	35.4785
84.1666	51.6723	49.7674	52.2489	47.4671	46.3047		43.0363	36.8165	32.7069	36.142	40.0673	34.5227
84.3334	51.3208	49.7593	52.3808	47.3214	46.3354		42.6474	36.9094	33.616	35.8691	39.1409	34.732
84.4999	50.9935	50.2686	51.8675	46.4159	45.9925		43.0668	36.2172	31.2199	37.2181	39.6972	34.9803
84.6667	50.3895	49.5324	50.9904	46.361	45.4356		41.9174	36.4512	32.0626	36.8251	40.1472	34.3072
84.8333	49.4369	50.2602	50.7394	45.7169	45.2393		41.7026	35.894	32.2889	35.3393	39.028	35.2415
85.0001	48.9532	49.8389	50.2436	44.6202	44.9173		41.71	35.2818	33.3376	36.1054	39.8243	34.7873
85.1666	49.2705	49.6897	49.461	44.6946	43.6579		41.4431	34.7045	32.6556	36.487	39.4564	35.602
85.3332	48.557	49.3126	49.2868	44.6048	43.6071		41.0534	35.0628	31.9087	37.8829	39.7772	35.3211
85.5	47.5688	49.3106	48.7332	43.4823	43.4038		40.4708	34.3055	32.31	36.8039	38.7604	35.2314
85.6666	46.8287	48.8145	47.9986	43.3673	42.7363		40.7624	33.9085	30.8887	36.3399	40.0902	35.2861
85.8334	46.3471	48.9457	47.1739	42.6524	43.1117		40.1214	33.8678	32.7944	35.7976	39.9752	34.7839
85.9999	46.0021	47.5808	46.423	41.7533	42.2365		40.2383	32.7045	33.3904	35.7941	40.4079	35.5936
86.1667	45.4569	47.8876	46.5515	41.4535	41.9395		40.3825	32.4655	32.8284	36.0739	39.121	35.5112
86.3333	44.623	47.4887	45.3145	41.3784	41.3849		39.4849	33.0448	33.0962	36.6391	39.4733	35.2968
86.5001	44.1125	47.0837	44.9043	40.5309	41.3295		39.7124	32.1908	31.9902	36.6288	39.5831	34.7992
86.6666	43.1513	47.0529	45.1681	40.1643	41.9868		39.0256	31.9419	32.8834	36.178	39.1491	34.859
86.8332	43.0921	47.3223	44.2469	39.8336	41.4845		39.2859	31.4188	32.1237	34.8256	39.8619	34.2479
87	42.1769	46.4717	43.2649	38.5943	40.6822		39.3357	31.5747	31.8664	35.7655	40.3591	34.24
87.1666	41.4657	45.7552	43.1177	38.4669	40.6713		39.5155	31.232	32.5168	37.0659	39.3419	34.578
87.3334	41.0349	45.7125	42.4788	38.0471	41.2833		38.5258	31.0456	33.1324	36.3376	39.584	34.9019
87.4999	39.9706	44.5872	41.8907	37.3312	40.6456		39.4082	30.3503	31.6341	36.7902	39.4387	35.6658
87.6667	39.678	45.7175	41.387	37.2333	41.8581		38.8678	30.7027	32.2859	36.6437	38.6407	34.2536
87.8333	39.0757	44.2128	40.6511	36.8041	40.2719		39.0367	30.0759	31.8234	36.5007	39.9324	34.5842
88.0001	38.8638	44.2104	40.5636	35.7122	40.9048		39.212	30.2337	31.8189	36.4864	39.9315	35.0649
88.1666	37.9023	43.9729	39.6914	34.7925	41.1188		38.9571	29.8789	31.3255	36.904	39.293	35.6229
88.3332	37.5532	43.1034	39.544	35.2132	40.4511		39.0112	29.2117	31.8966	36.1477	39.4283	35.7228
88.5	36.4293	43.0834	38.4423	34.205	41.2618		39.5059	29.1152	31.7887	36.5287	40.6971	34.5859
88.6666	36.1229	42.3697	38.6538	33.9926	41.3702		38.7724	29.3649	31.1014	36.2879	39.0306	35.536
88.8334	36.2882	42.1429	38.5232	33.5278	41.0518		39.2841	29.7521	32.6654	36.9475	39.5152	34.9261
88.9999	35.7767	41.908	37.6212	33.2693	40.9657		38.9266	29.5509	32.9234	37.3159	39.3687	34.8674
89.1667	34.3049	41.5864	37.0728	32.8376	40.9603		39.3068	29.6257	31.4522	37.8342	39.4694	35.3532
89.3333	34.4898	41.2936	37.0979	32.1716	41.4133		39.295	28.4821	32.0279	36.4909	39.3656	35.7036
89.5001	34.5715	40.1358	36.8172	31.8048	41.515		39.5754	28.4094	31.3843	36.198	40.5199	35.3662
89.6666	33.6053	40.2019	37.1756	31.4062	41.9905		39.988	28.6848	31.4047	36.9795	40.0011	34.8184
89.8332	33.4761	39.6836	36.6334	31.1614	42.2195		40.2325	28.3014	32.7016	37.1952	39.4949	35.6094
90	33.2204	38.9454	36.0274	30.8747	43.1334		40.0892	28.5266	31.7593	36.3159	39.8974	35.1084
90.1666	32.5134	38.6819	35.3855	30.5861	42.017		40.3218	28.1498	32.4685	37.5425	39.8546	35.628
90.3334	32.1068	37.7027	35.6604	30.0352	42.5905		40.7769	28.1942	32.3568	37.6603	39.7807	34.9633
90.4999	31.7895	37.9871	35.0328	30.0147	43.2756		41.2052	28.243	32.9913	36.745	40.35	35.9535
90.6667	31.663	37.4484	34.5643	29.55	43.4988		41.3738	28.3292	31.4138	36.9921	40.3867	36.019
90.8333	31.5651	36.4492	34.8651	28.9663	43.864		41.4445	28.0426	31.0727	36.2873	40.1131	35.2421
91.0001	31.2343	36.5794	34.1184	29.1517	43.6736		41.6763	28.0263	32.5703	36.7135	39.7798	34.9391
91.1666	29.8782	36.6132	34.1954	28.4655	44.3385		41.6471	27.7384	32.092	36.0464	40.1204	36.1104
91.3332	30.3987	35.6682	34.0479	28.3981	43.9384		42.0323	27.9403	32.722	37.9819	39.9601	35.8819
91.5	30.3274	34.9859	33.7323	28.2914	44.7794		42.2349	28.3814	33.3572	36.7003	40.0854	36.5844
91.6666	30.0266	34.6159	33.8579	27.8908	44.9505		41.9938	27.8526	32.0913	36.6666	40.1278	35.4779
91.8334	30.1033	34.4858	33.8721	27.8035	45.0708		42.467	27.5412	31.8544	37.34	40.2108	36.9556
91.9999	29.9202	34.1845	33.6895	27.9769	45.6248		43.1622	28.0572	31.8498	37.8566	39.446	34.5972
92.1667	29.676	33.5418	33.2854	27.4563	46.6316		43.149	28.1223	32.2821	37.4372	39.8066	36.0839
92.3333	29.2874	33.2006	33.7318	27.2214	46.1512		43.4534	27.8199	32.224	38.5036	40.4174	37.0538
92.5001	29.3584	33.0669	33.2919	26.9882	46.7117		43.4321	27.9111	32.5741	37.1203	39.7158	34.8855
92.6666	29.0316	32.2939	33.1556	27.071	46.668		43.8271	28.1534	32.3515	37.4967	40.0487	36.1414
92.8332	28.7264	31.7354	33.5622	26.5666	47.3748		44.3082	28.1842	31.8204	38.5362	40.621	36.2492
93	29.3796	31.3865	33.712	26.9064	47.7069		44.26	27.8499	32.5009	36.9853	40.5839	36.1341
93.1666	28.9951	32.0912	33.5137	27.0102	48.0331		44.5797	27.9972	32.0384	36.813	39.8736	36.1753
93.3334	28.9931	31.2382	33.399	26.8954	47.5422		44.8447	28.1785	32.4775	37.1214	41.362	35.9107
93.4999	28.6279	30.9696	32.5532	27.1209	48.2907		43.9209	28.7551	32.6412	37.2982	39.8178	36.5482
93.6667	28.4262	30.534	32.6383	26.6324	48.6118		44.121	28.0764	31.8551	36.8331	39.13	35.5451
93.8333	28.8409	30.2118	32.8958	26.3195	47.8369		44.3248	27.3834	31.88	36.7896	39.8688	34.8189
94.0001	28.4187	28.8473	32.7308	26.1892	48.083		44.6711	28.1749	30.5899	36.495	39.1175	34.4386
94.1666	28.9613	28.6714	32.9395	25.8507	48.902		44.8677	27.6369	30.2776	36.0235	39.4525	34.9013
94.3332	29.0558	28.7637	33.27	26.1213	48.5643		45.0371	28.0932	31.3361	36.797	38.9256	33.1082
94.5	28.6865	28.4435	33.395	26.6047	49.0985		45.497	28.0511	31.8604	36.424	39.1996	34.1407
94.6666	29.3415	28.0138	33.5858	26.0997	49.707		45.0334	28.1359	32.5153	36.6122	39.0388	33.2177
94.8334	30.4256	27.8014	33.8444	26.5071	50.1303		46.2992	29.0555	31.8959	35.4034	38.4461	34.8584
94.9999	30.2165	28.1118	33.9064	27.608	50.9813		46.04	28.6425	31.9826	36.2959	39.7582	34.8533
95.1667	30.6375	28.2444	33.8811	27.5933	51.6782		45.6064	28.7596	32.1373	37.7135	39.5014	35.5524
95.3333	30.7469	28.1435	34.3954	27.6394	51.3776		45.993	29.4696	33.0004	35.9503	38.6973	36.0726
95.5001	30.8952	28.1329	34.7047	27.9062	51.3063		46.4403	29.3157	32.4496	37.0087	39.8658	37.0024
95.6666	31.6778	28.1879	34.9192	27.9307	52.1675		46.3374	30.0981	32.8729	37.0779	39.3972	36.445
95.8332	31.1518	27.5397	35.7125	28.3112	52.0793		46.5123	29.6429	32.0452	37.3348	38.3242	35.3989
96	31.5223	27.6537	35.297	28.6712	53.0579		47.5097	29.7492	32.1101	37.8989	39.7932	35.7978
96.1666	31.7973	27.4455	36.1294	28.8717	52.2038		47.4642	30.2505	32.6745	37.2621	39.6514	36.5127
96.3334	31.8611	27.4085	36.6925	29.0617	52.1845		47.968	29.8448	34.1939	37.6575	38.9619	37.3663
96.4999	32.382	28.2568	36.8777	28.8516	52.8676		47.7484	30.0861	33.7314	37.0705	40.2994	36.7869
96.6667	32.6603	27.3012	37.0417	29.6281	52.5781		47.9347	30.0587	32.3176	37.975	40.1879	36.7852
96.8333	33.2823	27.5417	37.4611	30.4381	53.085		47.8395	30.1477	33.7624	37.2719	40.4913	36.1894
97.0001	33.7899	27.7706	37.6684	30.3545	52.6043		47.9928	30.4491	33.5428	37.5819	40.2095	36.9421
97.1666	33.7347	27.6912	37.4259	30.8812	52.8126		48.3625	30.3108	32.8766	38.0734	39.5969	36.5003
97.3332	34.1232	27.2378	37.901	31.2019	52.8841		47.9422	30.2142	33.1339	37.6369	40.6284	37.1345
97.5	35.1152	27.4325	38.6925	30.6886	53.4028		48.4214	30.635	33.1965	36.9595	39.2705	37.0442
97.6666	35.2299	27.5627	38.3933	31.4289	53.1576		48.0073	30.9661	33.7548	37.6569	40.4598	36.9347
97.8334	34.7474	26.9043	38.5046	31.4761	53.0452		47.9705	30.6427	33.1558	38.3297	39.4858	37.0216
97.9999	35.6729	27.1145	39.1344	32.1188	53.5842		48.0532	31.0656	33.9819	36.5934	39.7837	36.7638
98.1667	36.2374	27.1527	39.7533	32.0959	52.9907		48.4598	30.4513	32.4511	37.5963	39.2381	37.2648
98.3333	35.8336	27.1564	39.6788	32.3036	53.2364		47.7241	30.9702	33.8853	38.0625	40.1088	36.5211
98.5001	36.6739	27.0213	39.8118	32.8187	52.5845		47.749	31.7821	33.8159	37.6872	40.3409	37.7286
98.6666	36.2716	27.7393	40.2587	33.2342	52.3666		47.8697	30.7175	33.0147	37.2284	39.6116	38.374
98.8332	37.2054	27.0979	40.5538	32.7087	52.9664		47.912	31.407	33.3957	38.3245	40.3716	36.7231
99	37.5524	27.8111	40.6211	33.4714	52.7145		47.2854	31.4347	33.8182	37.471	39.9881	36.8241
99.1666	37.4443	27.3864	40.5978	33.7132	51.5308		47.746	30.7494	34.2505	37.8737	40.2713	36.0585
99.3334	38.1287	28	40.972	34.2604	51.9983		47.4781	31.4219	33.8635	37.4166	40.6375	36.8518
99.4999	38.4353	28.1016	41.1403	33.9598	52.3517		46.8409	31.0497	33.4636	37.6975	41.0935	36.8202
99.6667	37.7136	27.9504	41.5357	34.6986	51.4813		47.0392	31.4388	32.2746	36.9206	40.0452	36.2977
99.8333	39.1595	28.393	41.8488	34.4139	51.435		46.9929	31.0195	32.9913	36.6735	39.8321	37.0058
100	39.4024	28.3856	41.4392	35.0097	51.218		46.0034	30.8517	33.2712	37.13	40.1403	35.944
100.167	40.0403	28.3882	41.7776	35.0314	51.9633		46.8876	31.0158	33.7767	36.8886	39.8355	36.4614
100.333	39.8975	28.8049	41.9311	35.0176	51.0303		46.2846	30.9513	33.1135	37.1123	40.8644	35.2353
100.5	40.1893	29.0976	41.9696	35.379	50.8637		45.4473	31.4007	32.8035	36.309	40.1209	35.2652
100.667	39.459	29.0062	42.417	35.5892	49.8442		46.1003	30.9226	33.2327	36.6431	39.7603	37.2022
100.833	39.8768	28.942	42.5326	35.4851	49.9278		45.5252	31.0539	32.691	37.1231	41.0209	35.2466
101	40.5266	29.6452	43.0015	36.2624	49.3212		45.6257	31.3745	32.768	36.4543	40.3478	35.7973
101.167	40.3248	29.4805	43.0506	36.4926	48.7053		45.4611	31.5927	32.8789	37.8583	40.283	36.2955
101.333	40.7429	29.2067	43.1218	36.5962	48.5833		45.2597	31.1856	32.4443	36.4675	40.1645	35.9648
101.5	40.9429	29.9928	42.7561	36.2131	48.719		44.9327	31.1011	32.0407	36.1763	40.2938	35.5721
101.667	41.1936	30.4783	43.4571	37.0302	48.856		44.7655	31.2662	32.7763	35.7627	40.2129	35.2206
101.833	40.9939	30.5473	43.6819	36.8819	48.0485		44.3725	31.3423	32.8397	36.3948	40.2488	35.9417
102	41.3064	30.3263	42.8377	37.5703	47.4631		43.918	30.6415	32.9415	37.5608	40.0811	36.5307
102.167	41.0907	30.3517	43.247	36.9442	46.7338		43.698	31.0547	32.8269	36.539	39.1201	37.0436
102.333	41.6361	30.7291	43.229	37.4914	47.299		43.142	30.8795	32.9031	36.9795	40.5947	35.8509
102.5	41.6329	31.1225	43.1469	37.4935	46.4963		42.949	29.8476	32.1275	36.6094	39.2792	35.6737
102.667	42.0803	31.0694	42.8297	37.0251	46.0936		42.6134	30.1162	32.6963	36.9692	39.0583	35.1913
102.833	41.8568	31.8368	42.9994	37.3805	45.2033		42.55	30.4073	32.6797	35.8925	39.4374	35.3081
103	41.6873	31.5879	43.1524	37.1625	45.37		42.0526	29.7021	31.9426	36.1488	39.7746	36.0246
103.167	41.5091	32.2387	43.0588	37.7026	45.0908		42.4081	30.4755	32.6827	36.6534	39.6773	34.5385
103.333	41.6829	31.8876	43.0675	37.8147	44.9235		41.2431	29.9307	32.559	35.8347	39.2874	34.9425
103.5	41.6286	32.1767	42.959	37.5143	44.3991		41.6007	29.775	32.424	35.9509	39.4409	36.1708
103.667	41.5062	32.2128	43.0116	38.1768	43.8829		40.9293	29.5946	32.602	34.9835	39.1426	34.8911
103.833	42.278	33.0001	43.0584	38.0012	43.3794		40.7074	29.3602	32.6563	36.4286	39.8991	35.2601
104	41.9453	32.5617	42.7248	37.078	43.248		40.6558	29.0965	31.2176	35.4022	40.417	34.5566
104.167	41.5527	33.3795	43.0784	37.5812	42.3588		39.8716	29.4738	31.8906	36.0327	38.546	35.4706
104.333	42.1519	33.1061	42.5522	37.6561	42.0734		39.8918	29.4257	31.5345	35.7472	38.4764	35.0102
104.5	41.8921	33.6582	42.0912	37.0825	41.8971		39.5256	28.4092	31.8611	36.5573	40.4814	35.7685
104.667	41.664	33.2272	41.8004	36.8872	41.8819		39.263	28.4534	33.6009	35.8891	38.2326	33.8829
104.833	41.1159	34.0795	41.5591	37.6162	41.0973		39.2942	29.0468	31.8611	36.2089	39.0029	33.6075
105	41.4267	34.0871	41.5893	37.347	41.0452		38.3239	28.0822	31.3806	35.1608	38.8426	35.3995
105.167	40.7686	34.2995	42.2458	36.9039	41.0016		38.462	28.5151	32.2806	35.5373	38.1081	34.8528
105.333	41.0508	34.5814	41.8434	37.2955	40.1798		38.2982	27.8742	30.7053	34.2077	38.6052	34.0939
105.5	41.235	34.0452	41.1035	36.7467	39.3344		37.8809	27.8922	32.1154	36.3863	39.1015	34.6079
105.667	40.8367	34.5782	41.1967	36.4228	39.008		37.8374	27.5743	31.2878	35.242	38.3752	35.1874
105.833	40.0591	34.6863	40.69	36.5256	39.3834		37.8052	27.7296	33.2048	34.8822	39.6665	34.1007
106	40.2407	34.8562	40.778	36.3391	39.0848		36.9848	27.47	31.6982	36.6763	39.105	35.496
106.167	40.1332	34.7975	40.4924	36.3273	38.5196		37.0085	27.3137	31.5647	35.2352	38.8577	34.4161
106.333	39.5615	35.0346	40.3804	35.955	38.511		36.3959	26.8333	31.2757	35.0802	38.4401	35.0034
106.5	39.5426	35.5965	39.7514	35.9641	38.5237		36.3021	27.1293	32.5711	35.5602	37.6754	34.029
106.667	39.5308	35.3284	39.0914	35.4889	38.0215		35.9868	26.6923	31.3519	34.6276	37.9537	34.4347
106.833	38.8041	36.0649	39.4512	35.0696	37.5169		35.9025	26.5305	31.327	36.4132	38.5819	34.2547
107	38.0181	36.1583	39.4724	35.1607	37.4095		35.7943	26.1873	31.2863	35.3061	38.7738	33.8445
107.167	38.2417	35.944	38.5373	34.7323	37.4472		35.9357	26.1974	31.1829	36.2141	38.0147	33.3401
107.333	37.6885	36.0215	38.6872	34.4313	37.4061		36.219	25.8444	30.7182	35.7667	37.9832	33.875
107.5	38.5599	36.1721	38.6318	34.6375	37.4134		35.6804	26.1273	32.0913	35.2666	38.7462	33.7966
107.667	37.0185	35.7079	38.01	34.617	36.6296		34.9256	25.8327	31.0139	35.4114	38.9368	33.59
107.833	36.5077	36.3744	37.9293	33.9618	36.637		35.3189	25.6732	31.8642	34.2226	38.9087	33.7915
108	36.8354	36.0434	37.0877	34.0646	36.5138		35.2538	26.2088	30.4956	34.8479	38.4738	34.9605
108.167	36.2164	36.4919	37.22	33.2231	36.0144		34.6157	25.335	31.1603	35.7895	39.0453	34.7281
108.333	36.2072	35.9694	37.0666	33.2943	36.6716		34.6661	25.2277	32.3772	34.6454	37.5962	34.5255
108.5	35.6956	35.6603	36.6597	33.1	35.9414		34.8357	24.7447	30.9271	34.8158	38.2226	33.2069
108.667	35.6621	36.1756	36.0518	31.9454	36.0089		34.8664	25.0369	31.9909	34.1745	38.479	32.9965
108.833	34.8057	36.9116	35.5486	32.0761	35.9109		34.4234	25.0336	31.4885	35.2266	37.9784	33.6831
109	34.2484	36.1349	35.6398	32.1558	36.3332		34.1429	24.6815	31.7382	34.9371	38.0981	34.7157
109.167	34.2967	36.8337	35.1719	31.5742	35.9398		34.4958	24.2181	30.4835	35.1774	39.2247	34.3106
109.333	34.0329	36.0582	34.9605	31.3827	35.9096		34.3433	23.8647	31.2123	33.9222	37.9823	34.4539
109.5	33.4077	36.3932	34.6692	30.9659	36.0016		34.4858	23.442	31.1723	35.4955	39.2316	34.3879
109.667	33.6002	36.6061	34.5543	30.6318	35.9331		34.5324	24.2523	30.5212	35.4011	38.093	33.3113
109.833	33.1404	36.3867	34.0967	30.0265	35.2591		34.002	24.0325	30.3439	35.5602	38.549	33.5336
110	32.2165	36.6026	33.8895	30.0651	35.935		34.342	23.4423	29.9154	35.2981	37.5111	33.6081
110.167	32.2567	36.5379	33.2482	29.4901	35.3682		34.5655	23.5068	30.9845	34.8467	37.8323	34.3907
110.333	31.9955	35.7287	33.2204	29.1655	35.1451		34.6039	22.8337	30.4722	35.5252	38.5776	33.4411
110.5	31.9232	36.3169	32.6202	29.1062	35.9405		34.2471	23.156	31.1542	34.6116	38.4059	32.9553
110.667	31.1791	36.1911	33.0703	28.9222	35.7337		34.5217	22.8916	30.525	33.0984	36.9694	33.7796
110.833	30.9268	36.1455	32.0122	28.8287	35.9101		34.5717	22.8749	30.6978	34.6906	38.581	32.5778
111	30.7222	35.7987	32.5362	28.3351	36.0657		34.5793	22.9459	30.23	34.0698	38.3943	32.755
111.167	29.9978	35.6002	32.0353	27.9752	35.7421		35.0033	22.6326	30.3696	33.6442	37.8124	33.0992
111.333	30.5029	35.224	31.5614	27.1236	36.2028		35.0214	22.1895	30.5348	34.3364	37.9935	33.5297
111.5	29.921	35.6546	31.7417	27.594	35.9176		34.6573	22.1314	29.9901	34.8193	37.8158	34.9899
111.667	29.6355	35.1332	31.0637	27.2836	36.5426		34.622	22.2992	30.8796	34.4485	37.598	32.957
111.833	29.1285	35.7435	31.424	26.8465	36.4243		34.9945	22.1887	31.0003	34.8582	37.333	33.0445
	28.3328	35.225	30.7841	26.691	36.1561		35.134	22.1689	30.3862	34.5784	38.5637	32.6478
	28.178	35.1041	30.6212	26.0094	36.6514		35.2346	21.7838	30.2248	34.4411	37.515	32.8041
	27.4799	35.0065	30.1912	26.4291	36.8193		35.2043	22.1796	31.5918	35.1471	36.8138	32.1282
	27.8653	34.831	30.0193	25.5879	36.98		35.1385	21.9277	29.6008	35.0761	37.6425	33.91
	27.4242	34.9307	30.1488	25.8666	37.3884		35.2384	21.97	31.1512	34.8364	37.5638	34.2592
	27.2163	34.2832	29.6929	25.503	37.0968		35.6572	21.9363	30.8992	34.722	36.3633	33.0072
	26.8084	34.1163	29.5183	25.1636	37.3545		35.8622	21.3762	31.5511	34.9257	38.1063	33.6143
	26.6571	34.2812	29.7221	24.8917	36.7967		35.94	21.6492	31.5835	34.7735	38.4902	33.9692
	26.1775	34.0672	29.8099	24.875	37.5166		35.7062	21.4469	30.903	34.1642	37.4743	33.2216
	25.9408	33.6136	29.6705	24.4177	37.4441		36.0572	20.8837	31.1776	34.8862	38.1915	32.267
	26.3086	33.762	28.8666	24.2725	37.516		36.2957	21.3545	30.3794	35.1025	37.5746	33.3824
	25.9769	32.986	28.6568	24.3154	38.4528		36.2485	21.2817	30.3628	33.7557	37.1925	34.0301
	25.329	32.955	28.8935	23.9314	37.8335		36.8332	21.0152	30.399	33.3232	38.3121	33.3835
	25.646	33.0611	28.4852	24.2258	37.8711		36.474	20.992	30.5054	35.3015	37.534	33.4975
	25.7355	32.708	28.5413	24.0171	38.6071		36.4303	20.763	31.2003	34.8902	39.1097	32.9525
	25.1733	32.7305	28.8099	23.7346	38.7604		36.7467	20.6777	29.7547	34.2758	38.5949	32.4938
	25.1425	32.2317	28.2762	23.0372	39.2281		36.7459	21.0022	31.2659	34.924	38.0666	33.1833
	25.1376	32.2562	28.8549	23.6643	39.0687		36.9948	20.7035	31.7171	34.841	37.7069	33.629
	25.2772	32.6457	28.461	22.9954	38.4362		37.3222	20.442	31.0373	34.1791	37.7341	33.0332
	24.8198	31.8608	28.4212	23.3167	39.2706		37.4307	20.5628	30.5288	35.0636	37.8764	32.9796
	24.9988	32.3183	28.2298	23.035	39.5243		37.4134	20.3972	30.43	34.8479	37.5789	33.4733
	24.862	31.3924	28.7134	22.9311	39.1819		37.8534	20.6394	30.7083	34.0458	36.7485	32.5688
	24.4663	30.846	27.9637	23.2635	39.5173		37.4537	20.6084	31.5488	34.6591	36.8073	33.1979
	24.8453	31.2987	28.2022	23.0372	39.7983		38.05	20.2727	30.4964	34.0464	37.2746	33.7559
	24.8243	30.9589	28.7788	22.6983	40.2053		37.7112	20.5869	29.6355	34.3313	37.6529	32.4757
	24.5438	30.7266	28.0774	22.7597	40.3251		38.118	20.6442	31.4945	34.4445	37.5824	32.9784
	24.5839	30.3157	28.0594	22.779	40.6212		38.0724	20.61	29.8702	35.1625	37.9533	32.9937
	24.4504	30.5256	28.3116	22.6692	40.4924		38.4274	20.2415	29.287	34.4411	37.2318	32.4458
	24.2042	30	28.4521	22.8572	41.0398		38.3804	20.2657	30.6729	33.7935	38.0294	33.2222
	23.999	30.2227	28.0024	22.6641	40.7852		38.5013	20.6499	31.2531	34.3135	37.5344	33.5483
	24.5704	30.3529	28.5762	22.798	40.6303		38.2548	19.9189	29.852	34.9417	38.0458	33.2577
	24.6795	29.1135	28.5044	22.6562	40.7498		39.1734	20.3728	31.8619	34.4817	37.3356	32.4216
	24.4267	29.6556	28.5495	22.7423	40.7639		38.8483	20.4282	31.5111	35.3353	37.7428	32.2568
	24.7378	28.7136	28.857	22.873	40.9765		38.5566	20.0953	29.6333	34.2197	37.077	33.2521
	24.8542	28.9341	28.884	22.5955	41.5931		38.2508	20.283	31.9434	35.1265	38.4254	32.7719
	24.9445	29.2346	29.341	22.376	41.4319		38.7337	19.7871	31.1082	34.0143	37.2949	31.5944
	24.4642	28.7015	28.9123	23.1944	41.5281		38.9578	20.1588	30.3394	34.4022	37.6472	33.7492
	25.0878	28.6964	29.1258	23.3704	41.2061		38.8439	20.233	29.8189	33.9302	37.7315	32.1293
	25.7959	28.551	28.9559	22.6222	41.5419		38.9992	20.419	31.5511	35.317	37.716	31.7468
	25.3709	28.1471	29.2276	23.1461	41.2564		38.934	19.8504	30.5484	33.7574	36.7857	32.39
	25.2741	27.8665	29.8062	22.9883	41.7747		39.0989	19.8194	29.9863	34.4863	37.5569	32.9615
	24.6381	27.8027	29.32	23.5773	41.5563		39.4618	19.6631	30.5876	34.4691	37.3503	33.6769
	25.4589	27.7201	29.6138	23.8579	41.4062		39.1122	20.0837	30.4156	33.4405	37.2111	32.5575
	25.0008	28.2802	30.0212	23.1224	41.0573		38.677	19.9476	31.3232	33.6951	38.0536	32.2303
	25.72	27.7805	29.652	23.8962	41.0221		38.3446	20.304	30.943	34.2638	37.5236	32.0582
	25.8735	27.2179	29.5436	23.8265	41.0467		38.5225	20.1815	30.6518	33.6018	37.3546	32.61
	25.3954	27.9398	29.6631	23.8886	41.1239		38.6153	20.0562	30.3417	34.8496	36.7524	33.0208
	25.6735	27.0407	30.5611	23.9398	41.5165		38.9405	19.9033	30.8306	34.1716	36.7632	33.0179
	26.0434	26.8928	30.4574	24.0497	41.0869		38.8494	19.9263	30.3636	33.5772	36.8981	32.6506
	26.2923	26.8136	30.6445	24.2422	41.5784		38.7728	20.0073	29.5224	33.4502	37.5154	31.3388
	26.5637	26.97	30.7418	23.9385	41.4168		38.6833	20.0921	30.1259	34.0149	36.9348	31.8568
	26.4907	26.7633	31.2489	24.4318	40.6274		38.5641	20.4528	29.7887	33.5561	37.275	31.7535
	26.3295	26.8843	30.8221	24.8411	40.7229		38.7743	20.2577	29.4024	34.7232	38.2218	32.3172
	27.0698	26.099	30.7143	25.2346	40.5812		38.2951	19.8191	30.095	33.7489	36.327	32.3578
	26.8974	26.2556	31.1789	25.1873	40.4943		38.1647	20.0078	29.9501	34.242	37.6153	32.2912
	27.0683	26.0684	31.1091	24.995	40.3408		38.3835	19.9409	30.3402	33.9388	38.7596	33.0162
	27.2594	26.4555	31.4796	24.9353	40.3177		38.6908	19.5935	29.416	32.9966	37.1639	32.6145
	27.6301	26.373	31.5647	25.5985	40.0368		38.1516	19.5119	29.5299	33.8112	37.3191	32.8583
	27.513	26.1104	31.8462	25.5266	39.4405		37.9902	20.2308	30.8645	33.948	37.3563	33.5455
	28.2633	26.0366	31.981	25.4587	39.9303		37.9402	19.8013	30.2911	33.6762	36.8315	32.6506
	27.7655	26.191	31.8179	25.5814	40.0394		37.116	20.3802	29.413	33.3833	37.3274	32.3381
	27.835	26.3913	31.9693	25.9139	39.8535		37.5802	19.7496	29.8634	33.972	36.5112	32.6495
	28.5756	25.8225	32.345	25.868	39.6651		37.1003	19.8878	30.8328	33.5361	36.7935	32.4797
	28.428	26.2642	31.9504	25.61	39.2994		37.6406	19.6045	29.3564	32.8015	36.8159	31.8935
	28.5373	26.2564	32.2653	26.1106	38.9746		36.9828	19.5564	29.5895	32.8621	37.2111	32.0678
	28.4969	25.6326	32.6297	26.6327	39.2223		36.4028	19.7812	29.9305	34.4268	36.7342	31.4336
	28.654	25.949	32.8646	26.4834	39.4239		36.9408	19.8059	29.1255	33.8118	36.8125	32.8007
	29.0006	25.559	32.6212	26.6061	38.6634		36.6611	19.62	30.7627	33.8026	37.5729	33.9303
	29.3722	25.8684	32.2932	26.6009	38.2753		36.3657	20.1134	31.0109	33.1979	36.6646	33.0896
	29.4162	26.5502	32.8681	26.8005	38.2963		36.5346	19.1915	29.9298	32.7105	36.6404	32.5604
	29.6889	26.6471	32.2771	26.6322	38.2867		36.5842	19.9998	30.1908	33.0412	36.9608	31.8861
	29.2974	26.4519	33.0562	26.7639	38.1889		35.676	19.382	29.0365	33.3478	36.4675	32.3595
	29.8095	26.4016	32.8493	27.0452	37.3939		36.1303	19.4898	29.5292	33.0206	37.0641	32.3623
	29.7723	26.2818	32.8304	27.1956	37.8834		35.2618	19.6973	29.2002	33.7065	36.7995	32.4035
	29.2559	26.3113	32.9042	27.4652	37.1933		35.6316	19.4058	28.4058	32.1252	36.9288	32.6264
	29.8389	26.5847	32.9785	27.5321	37.3244		35.1978	19.4607	29.8792	32.7208	36.94	29.8809
	30.1227	26.5008	33.4629	27.0503	36.8001		35.0565	19.6012	29.1459	33.5029	36.8358	32.2438
	30.136	26.4725	33.2783	27.3737	36.1865		35.2743	19.6698	29.9841	32.9691	36.4792	32.9621
	30.3654	26.6047	33.1049	27.3704	36.3237		34.7197	19.8911	29.2553	33.2729	36.5202	31.0189
	30.3598	26.1643	33.2651	27.7997	36.2042		35.6831	19.4792	30.4201	33.4228	36.7917	31.8968
	30.2477	26.139	33.2745	27.6963	35.5009		34.5724	19.0333	29.2432	34.087	36.7744	32.6828
	30.5368	26.4862	33.3343	27.6113	35.4412		34.3842	19.2698	29.717	33.0263	37.0036	32.2049
	30.3591	26.8357	33.0645	27.508	36.2845		33.8496	19.3383	29.5895	33.6596	36.8561	32.2122
	30.7792	26.5124	33.4317	27.859	35.6995		34.0758	19.4695	29.4824	32.6338	36.6007	31.705
	31.0248	27.1236	33.2238	27.401	34.9736		33.552	19.3422	30.4209	32.2969	35.9781	32.1282
	30.1392	26.7351	32.6931	28.0921	34.8747		33.4154	19.3944	28.4948	32.3655	36.6824	32.7646
	30.3441	27.0767	33.0555	27.785	34.7809		33.8791	18.9145	30.1674	33.5544	36.0037	32.742
	30.568	26.8195	33.1114	27.4397	34.7186		33.3816	19.2839	29.1715	32.857	36.6287	30.8654
	30.3811	27.6456	33.0134	27.998	34.4377		33.4812	19.4258	29.5246	32.7952	36.2591	31.5623
	30.9026	27.2914	33.1072	27.7065	34.2047		33.4897	19.4723	30.2881	32.0875	35.8947	32.0926
	30.2441	27.6039	32.9031	28.0886	34.0047		32.8931	18.8171	29.1912	32.4313	36.8012	32.3747
	30.325	27.8441	33.0213	28.1636	34.033		32.768	19.1629	29.3918	33.2809	36.8345	31.3659
	30.9483	27.9087	32.986	27.6285	33.8148		32.9093	18.4907	29.0659	32.8993	35.9025	30.5918
	30.2107	28.0328	32.8173	28.3119	33.5828		32.7066	18.5603	29.502	33.8415	36.4973	31.7518
	30.1231	27.7622	32.8055	27.7058	33.2818		32.091	18.2055	29.7162	32.7986	36.5579	30.998
	29.9458	28.217	32.4012	27.8315	33.4087		32.7697	18.2368	29.7774	31.6407	36.2051	31.2046
	30.2223	27.5723	31.8325	27.6528	33.1486		31.7525	18.0422	28.6019	33.0051	35.9898	31.762
	30.1055	28.2312	32.2219	27.6062	32.5366		31.8783	18.3054	29.1821	31.9954	34.8581	31.3591
	29.2676	28.2701	32.1831	27.0652	32.378		32.0145	18.4572	28.7008	32.6727	36.7753	32.0435
	29.6586	28.2516	32.1765	26.8281	32.195		32.0189	18.222	29.3866	32.1579	36.2872	31.2508
	29.4684	28.3671	31.7738	27.2376	32.8701		31.4683	18.3116	29.1051	32.8347	36.4606	30.611
	29.2165	28.1478	31.6496	26.5223	32.2413		31.3464	18.3637	28.4865	32.6024	37.4082	32.3398
	29.2569	28.4398	30.8092	26.99	32.1558		31.2071	18.5174	29.6642	33.0795	34.6869	31.5341
	29.1366	29.0811	32.0397	27.0512	31.6935		31.0122	18.0171	28.9761	33.2574	35.4667	31.5961
	29.736	28.372	31.3446	26.3033	31.6182		31.1206	18.2372	29.9999	32.2534	36.3983	30.0936
	29.2174	28.6934	31.1546	26.2137	31.6534		31.0052	18.2916	28.8871	32.1653	35.6444	31.2914
	29.2038	28.8848	30.9076	26.5489	31.4853		31.0068	17.7939	29.6136	32.1401	36.6002	30.9004
	28.9026	29.0853	31.0841	26.1751	30.9385		30.6279	18.1186	29.9607	32.1338	36.8298	31.3575
	28.3866	29.0868	30.4896	25.583	30.8952		30.8313	17.4758	29.4228	33.2935	36.196	30.3695
	28.8083	29.1214	30.7987	25.768	31.2139		30.6922	17.9714	29.5208	32.2597	35.6505	30.0112
	28.4514	29.5158	30.1655	25.6155	31.7146		30.8729	18.246	29.2636	31.5045	36.3452	30.7532
	28.5356	29.4408	30.2572	25.8909	31.1899		30.4656	17.6417	29.7072	32.3747	36.0451	32.0176
	28.0308	29.4267	29.9636	25.5725	30.5892		30.9013	17.912	30.5416	32.48	36.608	29.9576
	27.9	29.3867	29.9371	25.5546	31.033		30.9676	17.3816	29.7162	32.8627	36.3516	31.0533
	27.6932	29.6494	30.0595	25.5501	30.322		30.0412	17.6103	29.5842	32.0606	35.5528	30.1489
	27.3135	29.68	29.8682	24.9018	30.8521		30.3283	17.4259	29.6521	32.0348	36.0598	31.0409
	27.2839	30.1528	29.5943	25.2909	30.8722		30.3608	17.3857	29.9418	31.6487	35.7507	30.4654
	26.9221	29.5029	29.5399	24.6076	30.8597		30.234	17.133	28.8215	32.191	35.6539	29.6569
	26.9394	30.1401	29.1938	24.4992	30.6069		30.2295	17.1697	29.2417	32.3032	35.6051	29.3071
	27.0466	30.145	28.5599	24.3543	31.324		30.4869	16.9003	29.8988	32.3524	35.947	29.4893
	26.368	30.6334	28.7827	24.3752	30.7819		30.1039	16.9662	29.539	32.0915	36.3975	29.6168
	26.3362	30.0782	28.1955	24.3513	30.9411		30.3548	16.6312	30.5484	31.7219	35.1269	30.3667
	25.7562	30.184	28.3666	23.9692	31.0626		30.7091	17.0828	29.3428	32.2952	35.7814	30.4276
	25.7298	30.148	28.181	24.2335	31.0401		30.4066	16.9918	29.585	31.8878	36.2008	30.0671
	25.7255	30.1992	28.414	23.895	30.7015		30.4599	16.8892	28.5182	32.7797	35.8588	30.4022
	25.4554	29.736	28.3558	23.4391	30.6789		30.2651	16.9783	28.7664	32.4679	35.5182	30.4931
	25.0218	29.9025	27.6803	23.3969	30.5535		30.1946	16.4201	29.7396	31.4765	35.0534	30.4496
	25.0692	29.9812	27.2672	23.1208	31.0873		30.7338	16.8192	29.3669	31.5165	36.6983	30.8875
	25.1229	29.9973	27.2655	23.0311	31.7678		30.6125	16.9429	29.5767	31.9714	35.8454	30.2792
	25.1827	30.46	27.7028	22.6415	30.8764		31.1674	16.7358	30.31	32.2002	36.263	31.1707
	24.6019	29.5138	27.0303	22.619	31.2959		30.6724	16.5227	28.6645	32.6058	35.7845	29.9187
	24.3594	29.7755	27.049	22.401	30.724		30.6665	16.7118	29.0139	32.7425	35.7555	29.636
	23.9349	30.0813	26.9578	22.0417	31.0642		30.6323	16.0073	29.628	32.4096	34.807	29.6411
	23.8482	30.1701	26.824	22.4679	30.8617		30.7387	16.1634	29.6597	31.8112	35.8026	30.1055
	23.6329	30.3537	26.7462	21.6667	31.1431		30.8167	16.3585	28.9799	33.012	35.3772	29.7844
	23.6034	30.1966	25.9454	21.7168	31.1962		30.6589	16.07	29.6091	31.7871	36.4217	30.1698
	23.4735	29.9156	25.9065	21.4566	30.7854		30.9979	16.2928	27.9667	31.6636	34.9791	30.6415
	23.2284	29.6835	26.1929	21.4012	31.2628		31.0823	16.1245	29.4801	31.933	34.7067	30.8265
	22.8528	29.8951	25.9783	21.0202	31.5282		30.7183	16.0801	30.3485	31.2471	35.851	29.4335
	23.0446	29.0601	26.0161	21.3396	31.3429		30.6997	15.7542	28.0187	32.028	35.1818	31.0251
	22.4159	29.7244	25.8298	21.0591	31.9475		31.1458	15.9338	29.2334	31.516	34.8909	29.8121
	22.3849	29.5256	25.4395	20.9462	31.0914		31.2372	15.9748	30.4435	31.044	35.1252	30.3966
	22.4875	28.9987	25.6606	20.6927	31.7107		31.1139	15.9352	29.3798	30.5811	35.3695	29.8916
	21.976	29.6278	25.1908	20.7403	31.6279		31.0125	15.634	28.7853	32.5028	35.5329	29.965
	21.9459	29.3261	25.6598	20.8215	31.2343		31.6079	15.5593	28.9278	31.683	34.6666	29.7901
	21.6978	29.5419	25.1363	20.145	31.217		31.4708	15.9459	28.866	31.2242	35.079	30.1754
	21.536	28.7868	25.2889	20.2058	31.6803		31.5181	15.2363	28.3499	30.6898	35.0586	30.0394
	21.4765	29.0345	25.4648	20.1613	31.7441		32.083	15.0977	29.545	30.8861	34.8853	28.9889
	21.3621	28.5782	24.8583	19.7882	31.8899		31.2055	15.1634	29.2432	31.4485	35.6232	29.7805
	21.6306	28.113	24.7553	19.8506	31.7159		31.5889	15.5216	28.4541	32.4554	34.8611	29.9605
	20.8662	28.7605	24.4494	20.0698	31.5663		31.6866	15.7551	28.7355	31.8787	35.3984	29.2021
	21.1838	28.2632	24.9192	19.5145	31.8613		31.5634	15.1814	28.6774	31.1767	34.9834	29.1113
	21.1091	28.4839	25.0387	19.5533	32.3388		31.6105	15.276	28.995	31.7906	35.8096	30.848
	20.4786	27.8525	24.6754	19.4786	32.0069		31.7113	15.1139	28.4367	31.0405	35.1568	31.1171
	20.676	28.6689	24.5545	18.996	32.4141		31.9213	15.0893	28.7672	31.9141	36.017	29.3505
	20.4786	27.8742	24.3366	19.273	32.5019		31.8751	14.8246	28.2224	31.6218	35.155	29.179
	20.1049	27.8204	24.81	19.1494	32.2578		32.1129	14.8778	28.3477	31.3661	34.6276	29.2766
	20.3032	27.4307	24.5234	19.2053	32.3535		32.0277	14.9717	29.5646	30.9747	34.7651	29.6039
	20.4027	27.4594	24.0705	19.2446	32.6643		31.8376	15.0219	28.2217	30.9765	34.7707	29.0633
	20.1195	27.3326	24.5394	19.2855	32.7198		32.2017	14.8491	28.8222	31.1229	35.0184	29.7427
	20.051	26.7028	24.554	18.7832	32.8281		32.3009	14.9331	29.1549	31.2585	34.9691	29.8109
	20.163	27.0146	24.6144	18.7878	32.7151		32.5442	14.4776	27.7924	31.2436	34.7223	29.17
	20.0464	27.1195	24.6299	18.8989	32.2912		32.3095	14.9944	28.0602	30.1406	35.3997	30.3351
	20.2283	26.8681	24.4762	18.6351	32.5892		31.8398	14.5045	27.8663	29.9495	34.989	29.3742
	20.0607	26.4046	24.31	18.5546	32.798		32.3554	14.3477	28.1485	32.1773	35.6924	30.0739
	19.6684	26.1409	24.1752	18.7275	32.7426		32.3426	14.6993	27.5374	30.8449	34.3441	29.0047
	20.1205	26.2514	24.6514	18.8572	32.808		32.0764	14.6964	29.4831	30.8866	34.7292	29.0622
	19.8319	25.6362	24.4442	18.812	32.4355		31.8183	14.3122	28.055	31.2236	35.0323	28.753
	19.996	25.6356	24.2553	18.7399	33.2354		32.3909	14.6836	28.7332	31.0966	35.0167	29.4487
	19.761	25.6742	24.5488	18.724	32.6753		32.1265	14.6956	27.9275	30.8689	34.3056	29.0848
	19.7963	25.1176	24.118	18.5608	33.0605		32.4259	14.013	27.6604	31.2808	33.8404	29.4357
	20.0023	25.3839	24.7276	18.293	32.4853		32.4774	14.2789	28.8856	30.7253	34.9203	29.5221
	19.7268	24.7759	24.169	18.4535	32.6195		31.9282	13.9465	29.0561	30.8969	34.8481	28.4218
	19.9701	24.4996	24.1938	18.6039	32.4109		32.3793	14.1316	27.5163	31.3535	34.8567	29.3127
	19.8955	24.9658	24.5886	18.8406	33.0637		32.4019	13.7542	27.9252	29.7298	34.3747	28.4173
	19.9782	24.1188	24.4792	18.7415	32.5166		32.1059	14.3302	27.7879	30.806	35.0777	29.1203
	19.5782	24.4996	24.7403	18.8977	32.2927		32.3345	14.5582	28.8871	32.2334	34.9065	28.7638
	19.9981	24.6787	24.6444	18.7727	32.6108		32.2104	13.9888	28.1523	31.199	33.8322	29.508
	20.3264	24.3997	24.8627	18.822	32.5507		31.9252	13.8686	28.067	31.0148	35.0474	29.7489
	20.1765	23.6481	24.9128	19.1444	32.4828		32.1565	13.6294	28.4141	30.7859	34.4923	29.5333
	20.4688	23.7331	24.4008	19.0192	32.2155		32.427	13.9423	28.4661	31.1641	34.0298	28.2368
	20.3441	23.6248	24.5933	19.0433	32.319		32.0295	14.0853	28.2428	30.5937	34.7668	30.4158
	20.4533	23.2274	25.1272	18.9259	32.3573		31.8557	13.8188	28.15	30.4267	35.213	28.6097
	20.3285	23.2116	24.8106	18.7684	32.419		31.9635	14.3144	28.1274	31.2631	34.3471	28.88
	20.3127	23.0939	24.7457	18.9454	32.2176		32.1481	13.765	28.5091	30.9295	34.2485	28.331
	19.9983	23.4708	24.926	19.2456	32.102		31.9879	13.7875	27.9946	30.977	34.9575	28.6464
	20.5458	22.6418	25.1501	19.4386	32.176		31.4575	13.6968	28.7	30.719	34.5334	30.1167
	20.5828	22.2804	25.0735	19.3688	32.2827		31.9783	13.6046	28.199	31.6092	34.3903	28.2966
	20.8256	22.4183	25.2574	19.4475	31.6124		31.7597	13.526	27.3925	30.5319	35.1507	28.8591
	20.6558	22.6642	25.4906	19.222	31.7769		31.7419	13.6409	28.5733	30.6344	34.4815	29.0267
	20.5889	22.5579	25.289	18.9592	31.8062		31.4783	13.8002	27.7102	31.4118	33.6576	29.148
	20.6819	22.0123	24.8151	19.3078	32.0991		31.4914	13.446	27.508	31.032	34.9043	28.0325
	20.6791	21.7935	25.0333	19.6418	31.3613		31.3856	13.7887	27.4967	30.6206	34.5152	29.012
	21.4072	22.2361	25.4763	19.4624	31.8062		31.4266	13.4988	27.3563	30.2791	34.6583	28.7237
	21.0569	21.4541	25.3486	19.8868	31.4176		31.0743	13.5147	28.574	30.5749	34.2291	29.6738
	20.6975	20.987	25.6188	20.0854	31.4669		31.1327	13.4273	27.8761	31.7408	34.7785	28.4574
	21.1044	21.4204	25.4524	19.5998	31.1888		31.0742	13.7518	28.6736	30.9707	35.0068	28.4139
	21.1449	21.611	25.3861	19.869	31.4081		31.2656	13.2735	27.4559	31.163	33.7613	28.6746
	20.8409	21.447	25.3703	19.983	31.0141		31.1071	13.5207	27.2258	30.3861	34.7033	28.4963
	21.0883	20.8681	25.6161	20.0468	31.0876		30.7139	13.5922	28.018	30.6675	34.1149	28.0393
	21.4213	20.9827	25.4323	20.0868	30.7963		31.007	13.711	27.8641	30.7819	33.8279	28.5352
	21.1636	21.1729	26.0355	20.0619	30.4253		31.1673	13.3114	27.6777	30.1212	34.7988	29.2913
	21.3401	20.8491	25.7642	20.2753	30.572		30.3695	13.3599	27.256	29.7544	34.5637	28.9945
	21.5716	20.9167	25.8689	20.3483	30.3968		30.876	13.3247	27.6377	29.8048	34.7253	28.9229
	22.0038	20.9489	25.9387	20.2424	30.7727		30.8061	13.155	27.1926	30.1223	35.047	28.8219
	21.541	20.5777	25.819	20.2321	30.3234		30.3817	13.3857	27.8437	30.548	34.3674	28.4269
	21.671	20.3925	26.0179	20.6266	29.7431		29.8531	13.5543	27.9938	29.7007	34.5057	28.7226
	21.8745	20.4616	25.9405	20.1764	29.8767		30.547	13.2366	27.2598	30.1704	34.2693	28.1702
	21.4409	20.73	26.1163	20.2257	29.775		30.2808	13.0348	28.405	29.8597	33.4064	28.472
	22.2426	20.5809	25.9126	20.119	29.5739		30.1391	13.0978	27.6023	30.493	34.3834	28.2593
	22.1573	19.7176	26.1111	20.1676	29.604		29.8776	13.3187	28.7015	30.1921	34.118	29.0848
	21.8321	20.2511	26.373	20.0118	30.1247		30.0079	13.2658	27.5427	30.9827	34.1167	27.98
	22.2061	20.4512	25.8512	20.2183	29.7402		29.6933	12.9039	28.9543	30.6223	33.6796	27.8683
	22.203	20.3656	26.0569	20.6552	29.2432		29.4182	13.1668	28.0338	30.6624	33.4107	28.1595
	21.9349	20.8226	25.9551	20.5197	29.6614		29.3822	13.3851	27.9735	30.5531	33.5849	28.2283
	22.4711	20.3029	25.9955	20.7491	29.0891		29.2359	12.9567	27.5306	31.0806	33.7687	28.5386
	21.9539	20.4534	26.0745	20.5693	28.6667		29.0664	13.2083	26.8614	29.5862	35.0591	28.9262
	22.1305	20.2524	26.0075	20.6925	28.7593		29.3099	13.0246	27.2417	30.6326	34.3933	28.4049
	22.0886	20.5217	26.2144	20.8379	28.6004		29.13	12.8499	27.5004	30.7322	34.6337	28.6819
	22.4177	20.3799	25.9965	21.0531	28.5322		28.8164	13.103	27.6958	29.9318	33.7505	28.9268
	22.403	20.2188	25.9776	21.1441	28.841		29.2934	12.8459	26.5446	30.8432	34.4288	28.4602
	22.2403	20.3338	25.9548	21.0947	28.4806		28.6639	12.9639	27.8965	29.7974	34.0505	28.2317
	22.2173	20.0962	25.9927	20.9156	28.272		28.6292	13.0986	28.6645	30.711	34.3639	28.6035
	22.5913	19.9271	26.1824	20.8209	28.0368		28.7681	13.3095	28.5906	31.2402	34.1845	28.4924
	22.5375	20.0755	26.1834	21.1362	27.8852		28.5666	13.0001	28.2096	30.7465	34.5403	28.1702
	22.1702	20.4741	25.7608	20.9888	27.798		27.9573	13.2417	26.9889	31.1624	33.738	29.2354
	22.3025	20.351	26.0374	20.8412	28.1144		28.1608	12.812	26.8697	30.3512	33.9342	28.6227
	22.2743	20.2236	25.785	20.9044	27.8836		28.0769	12.9374	27.7562	30.2625	33.744	27.6934
	21.9305	20.2457	25.5771	20.8905	27.5535		28.4321	12.3876	27.5359	30.564	33.4233	28.1691
	22.4222	20.2013	25.9071	20.5868	27.3886		27.8767	13.1481	27.3458	30.6669	33.2832	27.5879
	22.637	20.2512	25.5957	20.8277	27.2757		27.9327	12.8018	27.6989	31.1801	33.7695	28.1668
	21.9855	20.4011	25.8427	20.5638	27.19		27.8361	12.7637	28.9995	30.35	33.7375	28.8337
	22.3559	20.4678	25.6815	20.8383	27.5959		27.7052	12.9624	27.4514	31.1944	34.338	28.0714
	22.509	20.3947	25.8345	20.502	27.4112		28.0688	12.734	27.4084	29.9015	34.4625	27.3447
	22.1889	20.1216	25.2653	20.7399	26.7381		27.8563	12.5083	27.4552	30.576	33.2711	28.1533
	22.1756	20.3863	25.6306	19.9577	26.6012		27.5431	12.7446	27.9086	31.4793	34.2649	27.3205
	22.0674	20.388	25.5837	20.5849	26.9519		27.8141	12.4573	27.5895	30.7493	33.7462	27.2849
	21.7466	20.4854	25.2922	20.2162	26.6704		27.5276	12.6844	27.9192	30.4187	33.9377	27.6974
	22.5795	20.7016	25.0475	20.2297	26.1629		27.2715	12.718	26.9255	30.6332	34.1858	27.6353
	21.8208	20.7082	25.045	20.4905	26.787		27.5322	12.4954	27.4333	31.1332	33.6615	27.9327
	22.0849	20.6377	25.1376	20.6053	27.0549		27.3727	12.4979	27.265	30.4724	33.7769	28.4043
	22.076	21.0881	25.1081	20.0216	26.0954		27.6649	12.5483	28.1432	30.5869	33.1686	27.8176
	21.414	20.8624	24.9467	20.3148	26.3478		27.3343	12.6041	27.121	31.0125	33.6476	28.5031
	21.8412	20.3434	24.8117	19.9992	26.657		27.6573	12.3846	28.6562	30.8592	33.0835	28.1019
	21.4817	20.7763	24.9932	19.9212	25.9158		26.8174	12.3334	27.6264	30.6441	34.1309	27.2866
	21.4052	20.7997	25.0521	19.7917	26.8763		27.7359	12.4339	27.5253	31.0102	33.2525	27.3047
	21.4798	20.8126	24.8475	19.8761	26.3055		27.1996	12.5207	26.4638	30.9799	34.1374	28.186
	21.2855	20.4899	24.4355	19.5432	26.4219		27.1717	12.2949	27.3186	29.9129	33.9671	28.1589
	21.068	20.9485	24.4011	19.3855	26.3055		26.958	12.4839	28.1591	29.3603	33.0545	27.7132
	20.7389	20.7324	24.2606	19.6964	26.3407		27.0456	12.3737	27.4748	30.8597	33.629	28.6306
	20.9509	21.0631	24.314	19.588	26.2783		27.4336	12.1068	27.7833	29.9644	34.7249	28.0889
	20.965	21.0409	24.3066	19.2028	25.8156		27.4154	12.7036	28.3364	30.469	33.3839	27.2708
	20.7358	21.3707	23.887	19.2147	26.171		26.9705	12.2689	27.6543	30.2293	33.3376	27.5874
	20.3684	21.0511	23.7171	19.4679	26.0063		26.8398	12.4229	26.9806	30.5474	33.0545	26.807
	20.3625	21.3083	23.6725	19.236	25.9912		26.9816	12.2727	26.7754	29.7453	33.5828	27.1879
	20.5201	20.852	23.6771	18.742	26.088		26.8771	12.3709	27.7758	30.4187	33.3688	26.8065
	20.5835	21.1892	23.8447	18.7034	26.2209		26.9878	12.3971	26.7558	29.5943	34.2537	28.5612
	20.301	21.3557	23.3812	18.6425	26.3591		27.0596	12.5461	27.8007	29.8449	33.2728	27.3019
	19.8064	21.1154	23.4774	18.8512	26.2145		27.5777	12.0962	27.0508	29.5931	34.5481	26.8448
	19.83	21.3782	23.469	18.735	26.0982		27.0359	12.317	26.8358	30.243	33.4405	27.3871
	19.8377	21.1922	23.1733	18.67	26.37		27.0194	12.3665	28.3514	30.2728	33.2248	27.0271
	20.2406	21.3274	23.2017	18.2377	26.4078		27.3084	12.501	26.9369	30.3637	33.8741	27.7555
	19.2538	20.941	22.9272	18.2703	26.4057		27.2581	12.1134	27.0613	31.2911	33.1972	28.0489
	19.5465	21.2447	22.5615	17.968	26.3324		26.7516	11.9836	27.3918	30.0748	34.5909	27.8243
	19.5765	21.4267	23.1226	18.0345	26.0103		27.138	12.123	27.431	29.9661	33.5888	26.9052
	19.2669	21.4805	22.5879	17.9155	25.6794		27.1956	11.6827	28.1093	29.9764	33.9554	27.6212
	19.0705	21.7286	22.4199	17.8796	25.9549		27.0611	12.1875	27.0048	29.6869	33.5927	27.2878
	19.3369	21.5866	22.5534	17.9666	26.1633		26.9478	11.9311	26.2352	29.6578	32.339	27.1789
	18.7098	21.4065	22.4904	17.6604	26.1571		27.5361	11.9852	27.7622	29.3877	33.4085	27.7967
	18.839	21.5405	22.2017	17.83	26.4331		27.5376	11.9468	25.9033	29.6938	33.4686	27.2917
	18.6383	21.4601	22.099	17.5635	26.4153		27.3583	11.9107	26.6275	29.9638	32.6862	27.7465
	18.367	21.6229	22.1742	17.5575	26.617		27.1396	12.0973	26.58	30.3575	33.2629	26.7992
	18.865	21.578	22.0779	17.715	26.369		27.4836	11.9921	27.3933	30.0291	32.7752	27.5823
	18.3538	21.7635	21.8126	17.1858	26.6372		27.3918	11.9187	27.4574	29.8426	34.0518	26.4567
	18.2638	21.7787	22.3372	17.6346	26.2696		27.2309	12.0315	25.9553	29.2853	33.6403	27.0446
	17.766	21.6014	21.8785	16.9178	26.4012		27.7182	11.889	26.193	30.6612	33.3757	27.7487
	17.8285	21.2524	21.601	16.7076	26.6271		27.5893	11.991	27.5713	29.2064	33.2257	26.9013
	18.0974	21.4601	21.6486	16.6184	26.1213		27.7073	11.572	27.7192	30.1578	33.7825	27.0672
	17.5486	21.2957	21.8213	16.2943	26.6708		27.4158	11.9209	27.3096	29.4283	32.6745	26.6039
	17.8899	21.5311	21.3957	16.2769	26.5516		27.3463	11.7347	27.0131	29.4678	33.6001	26.6491
	17.5137	21.6305	21.5461	16.3725	26.4987		27.7677	11.7094	28.7121	29.5388	33.4207	26.6265
	17.5071	21.4026	21.4132	16.8985	26.5689		27.6015	11.6126	27.093	29.834	33.3766	26.7726
	17.5204	21.8959	21.6287	16.6036	26.5423		27.4463	11.7438	27.2168	29.5576	32.8665	26.8838
	17.5925	21.358	21.1875	16.48	26.5759		27.6328	11.6377	26.6743	29.7453	34.1348	27.2962
	17.1716	21.3742	21.4969	16.1431	26.7576		27.276	11.8198	27.2349	29.291	33.4098	27.4909
	17.2423	21.5779	21.1606	16.0956	26.3484		27.7724	11.4152	26.6856	28.9003	33.3389	26.6175
	17.0212	21.1078	21.406	16.0599	26.6942		27.6047	12.0356	27.2786	29.6263	33.1967	27.097
	16.6586	21.5274	21.2571	15.9976	26.5509		27.5427	11.9033	26.6411	30.3649	32.3425	27.4892
	17.027	21.319	21.1734	16.0213	27.1883		27.6124	11.6104	26.5838	29.8437	32.4882	26.9961
	16.5195	21.2403	20.9881	16.0502	26.747		27.2835	11.5059	26.746	29.7321	33.8296	26.5503
	16.6522	21.2089	20.6956	16.2923	26.8529		27.3633	11.2512	25.8512	30.4564	33.4284	26.811
	16.7582	21.2888	21.233	15.8974	27.0336		27.7664	11.4221	26.8003	29.8242	33.3	25.4749
	16.4987	21.0847	20.8872	15.8637	26.9999		28.0118	11.4731	27.4114	29.5742	32.5837	26.7997
	16.3977	21.3495	21.0191	16.0327	26.8553		27.5118	11.5763	26.9602	28.4152	32.5729	26.9013
	16.427	21.1559	20.6138	15.6563	26.1292		27.6106	11.1803	26.6788	29.8649	32.4233	27.4627
	15.7415	21.0388	20.9412	15.6506	27.1777		28.0115	11.613	26.3582	29.7241	33.3368	27.2517
	16.3884	21.6068	20.6695	15.4493	27.135		27.5025	11.4451	26.8991	29.0399	33.1509	26.0848
	15.9157	21.0994	20.6385	15.8459	26.6209		27.5994	11.5216	27.3314	29.7825	32.8807	25.7644
	16.3783	20.339	20.406	15.8568	26.6427		27.8259	11.6473	27.1496	28.9758	33.3506	27.8119
	15.9444	20.8234	20.7238	15.6707	27.1117		28.073	11.4372	27.0847	28.8259	33.5624	26.1672
	15.9	20.8152	20.6511	15.4737	26.343		27.4483	11.0884	26.8162	29.2522	32.387	26.1119
	16.1161	20.5408	20.5539	15.4811	27.0996		27.5436	11.0563	26.8154	29.6326	33.4751	26.9498
	15.8324	20.7465	20.806	15.4007	26.9348		27.3117	11.4075	26.2141	29.1801	32.304	26.7873
	16.2278	20.5738	20.5154	15.6545	26.8496		27.7634	11.2736	27.6989	29.4261	32.9961	25.9884
	15.9264	20.7031	20.5502	15.0063	26.9477		27.4591	11.3313	26.6554	29.136	32.4285	26.3912
	15.8539	20.6434	20.6117	15.4229	26.594		27.7309	10.8893	26.8501	30.6818	33.1137	26.1012
	15.8799	20.1438	20.9267	15.3679	26.8199		28.0543	11.1135	27.0704	29.4867	31.7585	26.6079
	15.8172	20.7958	20.7393	15.2079	26.8903		27.9327	11.0956	26.3906	29.9364	32.917	26.1351
	15.8882	20.2807	20.5705	15.2534	26.9477		26.9071	10.9281	26.4993	28.8671	32.9689	27.4683
	15.6243	20.2386	20.8215	15.489	26.8323		27.4551	10.7322	27.8324	28.7464	32.5249	24.8458
	15.8481	20.2993	20.5244	15.1879	26.5938		27.4019	10.9503	27.4816	29.1532	32.8202	26.2524
	15.9592	20.2415	20.6504	15.1767	26.3905		27.4457	10.9861	26.5785	28.5839	32.5223	26.6056
	15.6046	20.4398	20.3026	15.4106	26.639		27.6208	10.7864	26.0572	28.7155	32.4398	25.5229
	15.7056	19.7896	20.6747	15.2621	26.5028		27.7927	10.6528	26.9474	28.8231	32.4648	26.9944
	15.426	20.0583	20.6715	14.763	26.3824		27.6352	10.8508	26.5423	28.3991	32.5422	27.0564
	15.6105	20.1438	20.6178	14.896	26.4078		27.6122	10.558	26.0956	29.2842	31.3768	25.8326
	15.868	19.62	20.5499	15.4293	26.5411		27.6776	10.7958	26.2624	29.1749	32.2945	26.4375
	15.7543	19.7213	20.5004	15.054	26.5632		27.0562	10.8712	26.9648	29.0227	32.2046	27.1106
	15.6289	19.667	20.805	15.0575	26.1581		27.6098	10.974	25.7026	28.0078	32.7705	25.4761
	15.7882	19.5962	20.3894	15.103	25.9731		27.3191	10.6951	26.3899	28.9083	31.9737	25.467
	15.5178	19.1917	20.5554	15.2612	26.2421		27.2827	10.5305	26.7181	28.7945	32.4069	25.8276
	15.6981	19.5181	20.6605	15.2296	26.2729		27.1058	10.6198	26.5627	28.6497	32.3399	25.5979
	15.8201	19.3982	20.4928	15.162	26.1991		27.1715	10.7656	26.7083	28.755	32.2837	26.662
	15.8884	19.2198	20.6779	15.1174	26.2844		26.8489	10.4892	26.9225	28.9135	31.9253	26.2891
	15.9097	19.2968	21.0104	14.9801	25.9935		27.2898	10.4058	25.4951	28.4215	31.9517	26.0933
	15.3392	19.1732	20.4946	15.0469	26.0587		27.0154	10.7025	26.54	28.9015	32.7614	26.2739
	15.9801	18.8481	20.7619	15.5262	25.8602		26.841	10.705	26.1666	28.8677	32.7549	25.5979
	16.145	18.8807	20.6908	15.0317	25.8421		26.9204	10.5401	26.2609	29.3563	32.4804	25.8163
	15.9681	18.9394	20.8543	15.2375	25.8783		26.4201	10.5739	25.48	29.5525	32.1951	26.0042
	16.1401	19.0023	21.1575	15.3042	25.9212		26.795	10.4583	26.3295	27.7326	32.4627	25.7965
	15.971	18.5546	20.8568	15.534	25.7935		26.9969	10.5813	26.4276	28.3042	32.269	26.613
	15.8617	18.7401	20.7543	15.5912	24.9895		26.5791	10.5313	26.0692	28.7584	31.9802	25.4907
	16.0229	18.254	21.1142	15.6924	25.3272		26.9077	10.0518	26.4359	28.398	33.1371	25.8868
	16.0256	18.9851	20.9844	15.6134	25.7075		26.3648	10.3044	26.4993	28.3585	31.5458	26.2846
	15.9494	18.3829	21.2626	15.035	25.5545		26.4343	10.2817	25.4974	28.8196	32.087	26.6818
	16.0839	18.3856	20.8392	15.6305	25.0865		26.7003	10.4726	26.2805	28.4152	32.4674	25.4778
	15.8422	18.3299	20.8859	15.7618	24.9694		26.1793	10.2974	26.0013	28.7773	31.6487	25.5003
	15.9258	18.2754	20.9488	15.5053	25.2637		26.3664	10.5645	26.1137	28.7516	31.8998	26.2349
	15.8378	18.0623	20.7338	15.671	25.1128		26.229	10.4088	25.2356	27.9117	31.6806	25.4969
	16.196	18.1733	21.0722	15.6655	24.7565		26.6012	10.212	26.1092	28.4987	32.3684	25.4191
	16.1405	17.9357	21.0906	15.7215	25.1199		26.3024	10.4188	25.5177	28.8854	31.9854	25.9602
	16.2132	18.3679	20.9872	16.0156	24.7114		26.4446	10.3926	26.0368	28.0959	31.7701	25.0975
