# Supplementary material for: Mechanisms and physiological function of daily haemoglobin oxidation rhythms in red blood cells
Source: EMBO J. 2023 Aug 9;42(19):e114164. doi: 10.15252/embj.2023114164 (PMC10548169; doi:10.15252/embj.2023114164)
Supplement: Supplementary file 4 — Source Data for Figure 2 [file EMBJ-42-e114164-s002.zip › Figure 2/2F/Fig2F data.xlsx]

## Sheet: Data
	afh/afh			tau/tau			+/+
PRX-SO2/3	22.38	23.54	21.4	20.69	24.35	22.25	19.16	22.57	22.37
Hb2*	22.73	23.32	24.51	22.73	24.71	22.07	22.85	23.58	23.8

## Sheet: Description
Fig2F - circadian period of PRX-SO2/3 and ECL (Hb2*) rhythms, as detected by immunoblot/ECL in three mice of three genotypes
