# Supplementary material for: Mechanisms and physiological function of daily haemoglobin oxidation rhythms in red blood cells
Source: EMBO J. 2023 Aug 9;42(19):e114164. doi: 10.15252/embj.2023114164 (PMC10548169; doi:10.15252/embj.2023114164)
Supplement: Supplementary file 4 — Source Data for Figure 2 [file EMBJ-42-e114164-s002.zip › Figure 2/2D/Fig2D quantification.xlsx]

## Sheet: Data
Time (h)	Wt			Tau			Afh
0	100	84.1378	87.0273	100	82.0497	93.54	93.0727	80.4084	100
3	99.9622	100	99.7041	96.7306	100	100	86.8209	100	99.9089
6	88.3485	99.5088	100	97.5443	94.2318	97.4015	100	89.0984	94.5504
9	90.863	92.5604	93.2501	89.5636	80.96	86.8575	82.1322	69.8335	80.7577
12	85.8637	91.5764	86.6669	79.5281	83.2607	76.3568	67.8253	75.3615	66.8827
15	70.8917	81.3012	80.2679	75.6316	79.3513	65.6652	70.7778	73.8738	52.4515
18	72.9595	77.5554	78.4904	79.5838	80.8682	63.9851	80.8366	84.6574	50.9558
21	49.1512	75.7614	61.2886	55.3597	67.902	47.8289	58.0429	60.8417	36.6809
24	44.2392	62.563	43.0929	44.9155	52.0483	30.0417	42.8624	42.7273	20.2223
27	17.4427	45.7433	27.1765	19.3413	26.6403	15.7473	20.4594	9.3636	8.28931
30	9.19716	23.8589	12.1033	12.9424	11.447	6.09117	16.3947	1.23961	4.54978
33	4.86949	6.01576	7.81725	2.34517	1.78533	2.1556	0.335549	0	1.16824
36	0.693422	5.80797	7.44922	0	3.18471	2.56567	0	0.142637	0
39	2.31713	10.6738	10.3711	1.45612	4.58553	4.18933	1.17755	0.872674	2.57664
42	5.11508	9.08022	17.3783	5.48594	6.09551	12.2927	6.13216	5.44859	11.3569
45	3.81044	7.00357	12.6625	5.83793	4.90745	8.79307	8.11396	5.1787	9.2546
48	4.1412	4.51733	12.161	6.58798	2.63365	8.23333	9.22613	3.17394	8.66559
51	4.03341	1.39204	6.818	3.14195	0	4.18359	2.70447	1.09751	6.11858
54	2.85278	4.42458	0.996779	2.37116	5.87532	0	2.40226	6.66935	3.789
57	0	5.25122	0.208125	2.07916	5.71601	0.98873	4.69329	7.47816	2.62767
60	4.16195	5.75641	0	2.91029	6.90266	1.28452	2.13027	10.3666	7.28838
63	6.06182	8.82965	6.7742	4.6187	12.3091	11.359	3.51702	17.9716	18.1419
66	10.5516	6.16913	10.7784	11.6541	13.5348	10.4264	12.5619	18.053	14.3208
69	4.00527	0.759606	6.73419	7.20839	10.1837	10.3983	10.5556	15.8439	14.3103
72	2.161	0	1.91571	5.10921	9.07043	6.12357	8.36147	6.92172	13.2383

## Sheet: Description
Fig2D - quantification of three mice of three genotypes, representative blots shown in Fig2B
