# Supplementary material for: Mechanisms and physiological function of daily haemoglobin oxidation rhythms in red blood cells
Source: EMBO J. 2023 Aug 9;42(19):e114164. doi: 10.15252/embj.2023114164 (PMC10548169; doi:10.15252/embj.2023114164)
Supplement: Supplementary file 4 — Source Data for Figure 2 [file EMBJ-42-e114164-s002.zip › Figure 2/2E/Fig2E quantification.xlsx]

## Sheet: Data
Time (h)	Wt			Tau			Afh
0	0	11.6669	1.32495	0	0	0	0	0	12.8722
3	5.10654	29.5155	17.4129	9.44618	4.07929	8.1683	7.35609	9.84616	17.8437
6	5.93044	28.9195	48.2688	11.922	1.1759	42.147	17.2438	8.56201	42.5249
9	51.9019	100	100	45.2641	64.9903	81.1871	48.5995	50.5599	90.392
12	51.2755	80.6605	73.8439	41.9019	37.231	91.8541	55.238	40.159	76.0783
15	46.988	42.941	47.0505	84.4139	19.1522	100	90.3624	41.8343	100
18	23.516	17.6199	23.0027	25.3595	6.54446	57.044	30.6596	11.8156	9.82024
21	13.3202	24.2519	19.0814	46.2568	17.4367	56.0178	35.5463	16.8175	6.25108
24	15.3944	0	18.0737	57.1115	37.271	42.8647	26.6028	22.6837	6.64973
27	6.5858	4.14731	3.23089	47.5805	51.5847	39.8479	30.6181	10.2117	0
30	46.6001	79.3763	86.1517	100	78.2527	70.0262	85.3234	59.7542	49.4461
33	100	98.3098	57.3381	96.9731	100	84.4509	100	66.1974	98.34
36	66.59	90.3216	70.964	98.8257	94.8824	59.9027	82.4498	47.0349	68.7836
39	68.0295	60.3283	30.5577	66.7713	92.4849	51.7448	58.2405	65.1834	30.8799
42	22.4358	40.8098	5.20294	36.496	79.1184	32.768	46.6982	49.7008	7.31842
45	13.1057	33.4203	3.02992	6.55381	60.6128	22.1732	39.2151	39.3639	8.01716
48	10.3475	30.1716	0	18.3157	53.8976	19.6374	46.4128	50.4073	6.53239
51	19.764	53.9399	3.21576	24.2675	51.4672	23.9378	53.3648	49.8281	12.7785
54	31.7138	75.3315	29.6547	61.1542	61.9632	29.8244	82.7197	100	31.3497
57	34.7537	71.8475	23.0592	52.0575	69.0661	26.9719	65.4433	83.18	67.9689
60	43.6239	73.6762	26.9736	61.0287	72.7202	30.0676	77.6972	79.5427	80.0753
63	29.5835	60.5203	30.3767	47.6432	75.6814	34.0323	78.3285	81.2324	76.0078
66	21.7619	49.7899	16.1065	43.7073	70.9362	12.2683	60.0948	41.11	48.1616
69	13.9171	41.9815	11.161	20.6533	53.6578	17.0633	47.9724	32.6665	29.6799
72	7.88262	47.3706	3.03675	7.16388	25.4142	6.0245	19.7732	24.2049	20.8243

## Sheet: Description
Fig2E - quantification of three mice of three genotypes, representative membranes shown in Fig2C
