# Supplementary material for: Mechanisms and physiological function of daily haemoglobin oxidation rhythms in red blood cells
Source: EMBO J. 2023 Aug 9;42(19):e114164. doi: 10.15252/embj.2023114164 (PMC10548169; doi:10.15252/embj.2023114164)
Supplement: Supplementary file 5 — Source Data for Figure 3 [file EMBJ-42-e114164-s006.zip]

Archive with 8 entries (4 files):
- Figure 3/
- Figure 3/3B/
- Figure 3/3C/
- Figure 3/3D/
- Figure 3/3B/ECL membranes, replicates 1-4.tif
- Figure 3/3B/coomassie gels, replicates 1-4.tif
- Figure 3/3C/Fig3C quantification.xlsx
- Figure 3/3D/Fig3D quantification.xlsx
