# Supplementary material for: Mechanisms and physiological function of daily haemoglobin oxidation rhythms in red blood cells
Source: EMBO J. 2023 Aug 9;42(19):e114164. doi: 10.15252/embj.2023114164 (PMC10548169; doi:10.15252/embj.2023114164)
Supplement: Supplementary file 5 — Source Data for Figure 3 [file EMBJ-42-e114164-s006.zip › Figure 3/3C/Fig3C quantification.xlsx]

## Sheet: Data
Time(h)	ECL
2	80.028	93.4061	100	89.0549
4	38.917	92.9723	51.3946	100
6	25.3531	83.5157	25.3552	11.4467
8	7.84706	67.8313	40.3218	20.974
10	36.9166	37.9241	0	26.4255
12	7.34352	27.4044	13.9753	0
14	57.559	0	29.1414	50.3396
16	42.2028	35.0981	49.5568	23.7756
18	0	33.9417	59.8915	72.291
20	9.53567	74.468	70.8791	86.6983
22	54.5055	100	19.0707	79.0776
24	100	69.5191	7.6342	30.0192

## Sheet: Description
Fig3C - normalised quantification of blot from Fig3B
