# Supplementary material for: Mechanisms and physiological function of daily haemoglobin oxidation rhythms in red blood cells
Source: EMBO J. 2023 Aug 9;42(19):e114164. doi: 10.15252/embj.2023114164 (PMC10548169; doi:10.15252/embj.2023114164)
Supplement: Supplementary file 5 — Source Data for Figure 3 [file EMBJ-42-e114164-s006.zip › Figure 3/3D/Fig3D quantification.xlsx]

## Sheet: Data
Time (h)	Clock time	SpO2 %				PR bpm				PI %				SpMet %				SpHb %
19.5	19:30:00	97.0994	97.28	100	97.95	65.2099	62.7778	65.7297	65.92	8.19613	4.11667	1.39459	0.84	1.1221	0.552778	0.564865	0.16	13.6536	15.1861	14.1486	14.85
19.6	19:36:00	96.9945	96.94	99.8919	98.08	72.8729	65.25	57.3784	56.59	3.54807	2.975	1.28108	0.86	0.839227	0.366667	0.540541	0.29	13.6983	16.1083	14.3486	13.63
19.7	19:42:00	96.8066	97.03	99.3243	98.89	71.7956	66.1944	67.1622	58.84	4.29337	3.54722	1.07027	0.78	0.775138	0.411111	0.481081	0.44	14.0757	16.3139	14.4	12.76
19.8	19:48:00	96.5525	97.06	98.973	97.89	75.2155	66	65.973	59.08	6.87845	4.125	1.63514	1.24	0.726519	0.511111	0.532432	0.32	14.5917	16.1861	14.5216	12.81
19.9	19:54:00	96.337	96.61	97.7568	98.27	68.2044	63.0556	93.7027	55.22	5.95083	3.66667	5.2027	1.23	0.638122	0.461111	0.667568	0.3	14.9812	16.1917	16.0162	12.86
20	20:00:00	96.1492	96.86	97.7027	98	65.6298	58.4722	88.4595	56.3	5.6558	4.18611	5.22703	1.26	0.670166	0.305556	0.689189	0.17	15.2646	16.5167	15.827	12.88
20.1	20:06:00	96.547	97	98.2973	97.84	79.4972	60.25	80.2432	59.7	4.21215	4.23333	3.12432	1.15	0.701105	0.330556	0.681081	0.11	15.0939	16.5889	15.5351	12.95
20.2	20:12:00	96.7514	96.81	98.7568	98.54	75.9834	64.7222	80.8919	67	3.89392	4.425	2.2	0.8	0.741436	0.372222	0.578378	0.21	14.6652	16.4139	15.7622	13.12
20.3	20:18:00	95.989	96.56	98.6216	97.81	62.0829	69.8056	82.5676	67.32	10.232	5.43056	1.84865	0.62	0.805525	0.316667	0.67027	0.17	14.5989	16.2778	15.3757	14.05
20.4	20:24:00	96.1492	96.5	98.7297	98.73	63.011	68.7778	78.1351	60.38	11.9934	5.49444	2.20811	1.69	0.824862	0.341667	0.7	0.21	14.489	16.4194	15.3649	13.96
20.5	20:30:00	96.5249	96.56	99	97.68	59	69.3611	79.1622	56.19	9.54807	3.825	2.05946	5.41	0.913812	0.202778	0.659459	0.35	14.2867	17.125	15.2541	14.47
20.6	20:36:00	96.4144	96.58	98.8649	97.14	69.5304	69.8889	80.8919	54.19	9.18619	5.28056	1.84324	7.31	0.964641	0.361111	0.672973	0.51	14.0249	16.3722	15.173	14.57
20.7	20:42:00	95.7459	95.81	99.1351	97.89	59.9171	79.2222	80.3243	58.03	10.4486	3.65556	1.31351	3.14	0.79779	0.197222	0.545946	0.59	14.2221	16.2306	15.4459	13.92
20.8	20:48:00	96	96.69	98.3784	97.38	60.1547	113.194	82.8919	56.11	14.7624	4.08333	3.63243	4.1	0.893923	0.336111	0.567568	0.44	14.6276	15.6444	15.8027	13.88
20.9	20:54:00	95.8564	96.92	98.4054	97.49	61.895	72.7222	82.973	55.57	10.8669	5.41389	2.94865	4.75	0.703867	0.233333	0.645946	0.52	14.4254	16.2722	15.8865	13.77
21	21:00:00	95.989	96.64	98.0541	97.27	61.9448	68.5278	84.8378	57.65	11.8646	7.375	4.36486	3.95	0.750276	0.111111	0.616216	0.54	14.7773	16.9806	15.4703	13.94
21.1	21:06:00	95.9061	96.11	98.2973	97.62	60.5525	67.3333	89.1081	58.27	10.9994	6.34722	2.94595	2.68	0.769061	0.141667	0.527027	0.57	14.6851	17.0972	16.3135	13.78
21.2	21:12:00	95.6464	96.44	98.1081	97.05	59.5359	78.6667	79.8919	54.86	9.45856	6.56111	3.72162	5.52	0.71547	0.25	0.597297	0.42	14.7939	16.3556	16.2081	13.94
21.3	21:18:00	95.5083	95.14	98.4054	97.43	61.6906	70.1389	86.9189	58.84	10.0818	5.6	3.91081	4.42	0.7	0.227778	0.694595	0.42	14.763	16.15	15.7973	14.46
21.4	21:24:00	95.8287	95.42	98.0811	97.73	60.0221	81.5833	78.4595	54.92	11.7796	5.67222	5.31081	2.32	0.794475	0.85	0.656757	0.52	14.7	15.0083	15.4838	13.79
21.5	21:30:00	95.9724	96.47	98.027	98.35	61	80.4722	69.027	54.51	11.2536	4.18611	7.51081	0.92	0.764088	0.761111	0.6	0.4	14.6298	14.5111	15.8514	13.61
21.6	21:36:00	96.1381	96.39	98.3514	97.89	63.0442	63.5556	65.2703	55.35	12.6044	5.39722	8.33514	1.52	0.942541	0.227778	0.7	0.31	14.3287	16.2333	15.1189	13.53
21.7	21:42:00	96.105	96.14	98.1081	97.92	65.2431	61.6667	58.8108	54.76	12.4193	4.43889	8.34865	1.79	0.826519	0.333333	0.635135	0.23	14.4641	16.6	15.1216	14.11
21.8	21:48:00	96.8011	96.94	98.4595	97.22	76.6685	60.2778	63.6486	51.7	7.22928	6.49444	7.36486	3.33	0.782873	0.419444	0.7	0.31	14.4249	15.8194	15.1649	14.55
21.9	21:54:00	97.1547	96.97	98.5405	97.59	90.6519	59.9444	62.7838	61.03	3.12762	6.28056	6.13243	4.99	0.8	0.386111	0.678378	0.33	14.1348	15.3833	14.9919	14.45
22	22:00:00	96.5249	96.69	98.1351	97.95	65.0055	60.8056	62.027	57.76	8.07624	6.18611	8.36216	3.41	0.832597	0.35	0.651351	0.59	14.2856	15.7917	14.9919	14.15
22.1	22:06:00	96.4144	96.72	98.0811	96.78	62.4862	57.7778	59.6486	48.16	7.90166	7.14722	7.86486	8.33	0.719889	0.352778	0.605405	0.3	14.437	15.9833	15.6	15.06
22.2	22:12:00	96.8729	96.86	98	96.97	62.9282	59.4167	60.0541	50.32	9.65138	6.40556	7.61622	7.37	0.954696	0.358333	0.57027	0.43	14.1967	16.1556	15.5216	15.96
22.3	22:18:00	96.6298	96.67	97.8649	96.78	59.8177	72.6389	60.0541	54.38	8.09227	5.05	8.18919	5.48	0.775138	0.291667	0.578378	0.48	14.0851	16.2139	15.9568	15.24
22.4	22:24:00	96.6961	96.5	98.0541	96	60.3425	59.2778	56.4595	49.73	9.89061	7.56389	10.3351	9.31	0.909392	0.241667	0.737838	0.3	14.1862	15.3111	15.2568	15.46
22.5	22:30:00	96.8508	96.89	98.1351	96	64.4088	60.5	59.1892	48.3	5.07182	10.7167	11.2757	9.31	0.799448	0.102778	0.762162	0.4	13.8442	15.5806	14.8	15.9
22.6	22:36:00	97.4917	95.89	98.2703	96	69.2541	57.3056	59.5405	45.97	6.09503	15.5	10.0081	9.31	0.655249	0.258333	0.786486	0.45	13.3326	15.2778	14.727	15.84
22.7	22:42:00	97.4696	96	98.0811	96.05	59.9834	53.3889	59.3784	51.08	8.65138	16.6389	5.80541	8.75	1.01381	0.266667	0.659459	0.5	13.8862	14.6528	14.9378	15.37
22.8	22:48:00	97.1657	96.17	98.1351	95.7	56.326	53.9167	60.2162	45.59	10.6442	15.5	5.37297	9.13	0.971271	0.391667	0.618919	0.5	14.1514	14.4917	15.4378	15.14
22.9	22:54:00	96.6906	96.22	98.8919	95.92	57.6243	53.7778	59.4324	46.46	11.3232	14.3056	7.50541	10.09	0.988398	0.416667	0.745946	0.55	14.3448	14.3778	15.0243	15.09
23	23:00:00	96.7624	95.86	98.3514	96	52.0442	53.0278	64.0541	46.24	14.9945	15.1389	8.18919	10.89	1.0221	0.491667	0.72973	0.59	14.0088	14.2111	14.5243	14.79
23.1	23:06:00	97.0166	95.42	98.4595	95.97	56.6354	55.0278	63.5135	47.11	9.87735	12.7083	7.35946	10.56	1	0.430556	0.659459	0.52	14.1387	14.2889	15.0027	14.89
23.2	23:12:00	96.9448	95.03	98.2162	95.86	46.3646	51.9722	62.6757	48.92	11.9464	9.18611	5.11622	9.4	1.09061	0.358333	0.637838	0.5	14.1	14.4944	15.1405	14.98
23.3	23:18:00	97.0331	95.44	98.7027	95.54	46.3149	51.5	59.4865	49.11	12.2083	7.15278	6.14595	10.98	1.13204	0.208333	0.675676	0.5	13.8729	14.7583	15.6595	15.03
23.4	23:24:00	97.0663	95.33	98.973	95.14	46.7459	52.4722	55.8108	49.22	12.3757	6.78056	8.42973	10.42	1.2	0.2	0.824324	0.5	13.5856	15.0583	14.3027	15.1
23.5	23:30:00	97.0387	95.36	99	95.14	47.5028	51.3889	56.7568	49.89	12.8508	9.01111	6.37568	10.09	1.19834	0.302778	0.816216	0.5	13.453	14.8833	14.1324	15.1
23.6	23:36:00	97	95.33	99.027	95.27	47.3812	51.75	57	49.95	13.7238	9.31667	5.35135	10.03	1.15801	0.325	0.77027	0.5	13.5994	14.5639	14.1595	15.2
23.7	23:42:00	97	95.36	98.9189	95.35	47.6961	53.4722	57.6757	50.62	14.3039	6.6	7.2973	10.03	1.17348	0.4	0.789189	0.5	13.5591	14.2528	13.9216	15.2
23.8	23:48:00	97.0884	95.64	98.5405	95.43	50.7348	53.8056	60.3514	51.24	10.1199	5.97222	8.53784	10.01	1.0337	0.369444	0.7	0.5	13.6762	13.9389	14.5459	15.3
23.9	23:54:00	96.4199	95.94	98.3784	95.84	51.3039	54.1111	59.1081	52.92	7.87238	5.17222	8.51892	9.14	0.820994	0.441667	0.708108	0.48	14.2525	13.7056	14.7541	15.3
24	00:00:00	95.779	96.22	98.1081	95.43	46.0663	54.6111	56.7027	56.54	12.805	6.08611	10.7081	10.2	1.05359	0.377778	0.754054	0.47	13.9972	13.5528	14.7649	15.3
24.1	00:06:00	96.1657	95.47	98.3514	95.68	45.674	53.5556	59.3243	56.92	10.7724	7.575	9.64054	9.38	1.1	0.180556	0.8	0.5	13.6685	14.1222	14.6541	15.27
24.2	00:12:00	96.116	95.36	98.5676	95.49	46.3867	53.7778	57.4865	55.03	7.19282	6.76667	10.2189	8.19	1.01436	0.255556	0.8	0.5	13.5812	14.5194	14.6784	15.24
24.3	00:18:00	96.011	95.11	98.6757	95.14	45.5304	53.4167	56.8919	53.49	7.03812	7.92222	7.5027	9.27	0.9	0.522222	0.764865	0.5	14.0751	14.1333	14.6432	15.12
24.4	00:24:00	96	95	99.027	95	46.4696	54.7778	68.5946	53.97	7.34033	9.44722	5.18919	9.14	0.9	0.708333	0.808108	0.5	14.2934	14.1639	14.6351	15.34
24.5	00:30:00	95.884	95.03	98.5405	95	49.8122	54.5556	60	54.81	4.90829	6.48611	11.8865	9.07	0.881215	0.413889	0.721622	0.5	14.2779	14.6722	14.8919	15.4
24.6	00:36:00	96.7072	95.67	98.2162	95.16	49.4586	53.8056	53.4054	55.49	4.22541	8.35278	14.9459	9.08	0.868508	0.391667	0.7	0.5	14.0331	14.7667	15.1459	15.4
24.7	00:42:00	96.6851	96.06	97.8108	95.32	52.2597	48.5	50.4054	56.24	4.28011	7.25278	14.6216	8.28	0.935359	0.422222	0.810811	0.47	13.6945	14.1833	14.9432	15.4
24.8	00:48:00	96.5691	95.94	96.7568	95.11	48.4586	49.6944	53.5405	53.73	4.58785	7.625	14.2973	9.61	0.893923	0.230556	0.837838	0.5	13.7348	14.4361	14.7108	15.51
24.9	00:54:00	96.9116	95.94	95.3514	95.11	49.7514	49.0556	57.2162	54.41	4.40166	7.20278	13.0459	7.47	0.946409	0.111111	0.827027	0.44	13.6287	14.9222	14.7135	15.69
25	01:00:00	96.5193	95.92	95.1081	95	47.4365	51.5	58.3514	54.81	5.35138	6.10278	10.2703	7.66	0.883425	0.263889	0.437838	0.41	13.8917	14.6583	15.2081	15.8
25.1	01:06:00	96.6851	96.11	96.8108	95.16	50.5028	49.4167	59.1081	55.76	4.90829	6.43889	11.1622	7.19	0.969613	0.161111	0.521622	0.41	13.7978	14.8528	15.3243	15.9
25.2	01:12:00	95.7403	95.83	96.8378	96	46.7569	49.5	58.8919	54.68	9.50994	7.36111	11.0216	11.76	0.962983	0.125	0.489189	0.54	13.8166	14.7528	15.2108	15.54
25.3	01:18:00	96.0221	96.25	96.5135	96	46.3481	52.75	61.4324	54.19	10.011	4.57778	10.9027	11.25	1	0.255556	0.491892	0.53	13.9624	14.45	15.2649	15.49
25.4	01:24:00	96	96.83	97.2973	95.73	46.1602	53.4444	69.4865	57.97	11.8343	3.92222	12.9919	9.56	1	0.397222	0.713514	0.59	14.0017	13.575	14.9784	15.44
25.5	01:30:00	96	96.22	98.1622	96.19	46.2376	51.0278	66.0541	57	12.3646	5.40278	14.4595	10.05	1	0.305556	0.854054	0.48	14.1829	13.6028	14.4486	15.57
25.6	01:36:00	96	96.53	97.9189	96.24	45.3094	52.0278	59.1351	57.89	12.0497	4.52778	14	6.82	1	0.333333	0.883784	0.46	14.2878	13.7389	14.2514	15.27
25.7	01:42:00	96	96.22	97.7027	96	45.2762	51.5833	58.7838	53.27	12.3646	4.78056	13.9459	8.4	1	0.369444	0.789189	0.43	14.3	13.8278	14.3649	15.27
25.8	01:48:00	96.0608	96.14	97.6486	96.03	44.9558	50.9444	60.4054	52.14	11.9558	5.35278	13.0541	8.92	1	0.338889	0.686486	0.5	14.3	14.4611	14.6811	15.07
25.9	01:54:00	96	96.11	96.4054	96	44.6077	47.8333	61.1622	52.19	12.2818	7.11389	13.6486	9.27	1	0.2	0.789189	0.5	14.2044	14.4806	14.6486	15.02
26	02:00:00	96	95.94	95.6216	96.14	44.0718	47.4444	61.3243	53.54	12.4807	7.21667	13.7297	8.22	1	0.191667	0.932432	0.5	14.2298	14.3722	14.3405	14.91
26.1	02:06:00	95.989	95.72	95.9189	96	43.6906	46.3333	64.5135	51.92	12.0331	8.89444	13	9.91	1	0.116667	0.913514	0.5	14.2	14.6528	14.2514	14.99
26.2	02:12:00	96.674	95.44	96.4865	96.03	49.8453	47.8333	62.9459	54.22	8.34696	9.28056	13.2162	7.85	1	0.1	0.8	0.53	14.1729	15.0917	14.6973	15.07
26.3	02:18:00	95.6243	96.17	97.2162	96	45.9558	48.3333	59.4595	52	11.7735	7.63889	11.9865	7.99	1.15304	0.102778	0.8	0.51	13.7492	15.1139	14.8297	15.13
26.4	02:24:00	96.4641	96	97.4595	96	43.5359	45.8611	57.5405	52.73	10.1928	6.575	12.8919	7.66	1.2	0.202778	0.7	0.5	13.4878	14.8222	15.327	15.46
26.5	02:30:00	96.7459	96	97.7838	95.97	44.3536	48.7222	64.973	52	9.63204	5.33333	11.5216	6.91	1.2	0.255556	0.7	0.45	13.2691	14.6361	15.3378	15.46
26.6	02:36:00	96.6077	96.36	98.027	95.86	43.2597	49.9167	67.8649	52.43	9.33812	4.16944	8.02162	6.79	1.17514	0.347222	0.808108	0.47	13.242	14.0972	15.3324	15.36
26.7	02:42:00	97.0497	96.64	97.9459	95.97	43.2044	49.1667	68.4324	56.19	9.70387	4.98611	9.24324	7.56	1.15304	0.5	0.910811	0.5	13.3	13.5083	15.0459	15.46
26.8	02:48:00	96.8619	96.81	97.5946	96.24	41.9834	49.8333	65.5676	53.95	10.1818	4.80556	7.09459	8.4	1.19613	0.441667	0.983784	0.56	13.2779	13.4	14.7351	15.25
26.9	02:54:00	96.9779	96.22	98	96.14	42.5801	45.9167	53.1622	57.43	12.768	6.82778	10	7.2	1.2	0.2	0.918919	0.63	13.2724	13.9111	14.7649	14.66
27	03:00:00	96.9006	96.53	98	96.97	41.9392	47.2222	52.1892	66.11	12.0829	6.39722	10.4919	3.28	1.17845	0.122222	0.867568	0.5	13.489	14.4083	15.0622	14.72
27.1	03:06:00	96.2431	96.19	98	96.16	42.3646	46.4722	52.4865	52.27	13.0939	7.46944	10.2676	9.56	1.12983	0.175	0.8	0.53	13.5862	14.3639	15.2432	14.65
27.2	03:12:00	96.6685	96.5	98	96.3	42.4199	45.5278	52.3243	48.57	10.8414	6.17222	9.81892	10.56	1.15801	0.208333	0.8	0.51	13.7122	14.5056	15.3	15.19
27.3	03:18:00	96.6961	96.08	98	96.32	44.5746	47	52	48.38	10.2304	6.20833	9.70811	12.2	1.18398	0.2	0.8	0.63	13.4497	14.3583	15.3459	14.78
27.4	03:24:00	96.2597	96.42	98	96.65	43.326	47.0556	51.5946	48.7	12.8343	6.00556	9.37838	11.9	1.01602	0.2	0.816216	0.7	13.6171	14.6333	15.3135	14.69
27.5	03:30:00	96.3591	96.61	98	96.57	42.6077	43.8333	51.1622	48.19	9.55746	6.875	8.9027	12.78	1.04972	0.219444	0.816216	0.63	13.7597	14.3639	15.3	14.6
27.6	03:36:00	96.2265	96.83	97.8108	96.43	42.5083	44.3611	48.8649	52.46	10.8702	5.27778	8.78378	9.45	1.01271	0.283333	0.640541	0.64	13.8287	14.0333	14.6486	14.66
27.7	03:42:00	96.6298	96.67	98	96	43.442	47.3333	48.7838	52.38	9.41492	4.78333	6.84324	7.82	1.1	0.358333	0.9	0.5	13.7254	13.6444	14.7	15.04
27.8	03:48:00	96.3481	96.83	98	96	45.5912	45.5833	46.8919	50.95	8.96961	4.98889	7.31892	6.9	1.05967	0.397222	0.818919	0.47	13.6492	13.6389	14.7027	15.37
27.9	03:54:00	96.3481	96.69	97.5946	96	42.6077	44.1111	48.7297	50.19	7.26575	5.1	5.78919	6.32	0.9	0.4	0.808108	0.4	14.0094	13.5861	14.8703	15.4
28	04:00:00	96.4088	96.94	98.027	96.03	40.7901	44.4167	47.6757	50.54	6.55801	4.85833	4.88108	5.55	0.833702	0.425	0.808108	0.43	14.0331	13.5472	14.9297	15.46
28.1	04:06:00	96.5691	96.92	97.9459	96.05	42.6298	44.8056	45.5676	51.95	6.69392	5.20556	5.78108	6.45	0.826519	0.5	0.8	0.5	14.0398	13.3333	14.6108	15.12
28.2	04:12:00	97.3536	96.67	98.1622	96.51	43.8785	45.6111	46.7027	55	4.48508	5.48611	5.01081	7.84	0.89558	0.436111	0.8	0.54	13.889	13.3278	14.5676	15.23
28.3	04:18:00	97.1492	97.08	98.1892	96.95	43.1492	46.4444	50.4865	53.14	5.37459	4.98889	4.68649	9.43	0.922099	0.466667	0.778378	0.57	13.4072	13.4611	14.6378	14.79
28.4	04:24:00	97.2652	96.78	98.2973	96.73	42.3812	45.2222	49.9189	51.35	5.16022	6.73611	2.77297	7.85	0.923204	0.411111	0.862162	0.59	13.3564	13.4583	14.8027	14.53
28.5	04:30:00	97.2431	96.81	98.1081	96.65	44.1989	45.5278	50.027	53.73	5.23646	5.79167	4.82432	5.66	0.987293	0.372222	0.932432	0.5	13.2459	13.6083	14.727	14.69
28.6	04:36:00	97.2762	96.36	98.3514	96.3	41.4751	46.1944	50.2973	48.14	7.59558	6.11111	4.07838	7.11	1.11271	0.230556	1.0027	0.47	13.132	13.9611	14.2865	14.67
28.7	04:42:00	97.3702	96.42	97.8108	96.76	41.3812	46.0833	49.8649	47.59	8.10055	5.6	4.2	6.78	1.24696	0.183333	0.997297	0.46	12.9624	14.5972	14.4757	14.57
28.8	04:48:00	97.2541	96.53	97.7568	96.78	42.0773	44.5278	48.5676	47.84	10.174	6.76667	4.09459	6.23	1.27956	0.116667	0.9	0.5	12.7398	14.9222	15.1432	14.24
28.9	04:54:00	97.0552	96.44	97.8378	96.7	40.5249	46.0833	50.5405	49.14	11.8287	5.93056	3.79459	6.11	1.25083	0.191667	0.872973	0.5	13.0193	15.0333	15.1541	14.11
29	05:00:00	97.0055	96.53	98.4865	96.54	40.9006	43.3056	49.6216	48.57	12.3867	6.23889	3.61622	5.96	1.21823	0.227778	0.92973	0.54	13.1862	14.925	14.6486	14.06
29.1	05:06:00	96.9779	97.06	98.4865	96.38	40.8232	43.6111	49.3243	48.97	13.3149	5.06389	4.35405	6.25	1.1558	0.322222	1	0.52	13.4177	14.8	14.0784	14.26
29.2	05:12:00	96.9116	97.17	98.2973	96.35	44.9945	41.5278	52	50.86	11.5503	5.16111	5.49459	5.88	1.10331	0.319444	0.997297	0.6	13.5928	14.9111	13.9162	14.12
29.3	05:18:00	96.2486	96.97	97.8649	95.73	42.9613	44.4167	51.1351	51.92	6.93591	4.31944	3.78378	6.42	0.880111	0.330556	1.01892	0.51	13.905	14.7806	14.1703	14.67
29.4	05:24:00	96.3149	96.72	97.027	96.14	41.7403	47.2222	52.4865	53.03	6.41823	4.63611	4.48649	6.49	0.8	0.316667	0.805405	0.52	14.4564	14.7333	14.8892	14.98
29.5	05:30:00	96.1326	96.86	97.2432	96.3	42.3923	45	55.8919	51.35	7.0558	4.20278	4.99459	7.85	0.743646	0.330556	0.8	0.57	14.474	15.1167	15.4	14.64
29.6	05:36:00	96.3702	96.75	97.2973	96.54	43.2376	45.8889	51.5405	50.86	5.96022	3.16389	5.42703	5.17	0.732597	0.4	0.8	0.56	14.5978	15.0306	15.4081	14.57
29.7	05:42:00	96.7238	97.67	97	96.16	44.0939	48.6111	52.027	53.89	5.25249	3.39167	6.45676	5.41	0.834254	0.394444	0.764865	0.55	14.3348	14.3861	15.7108	14.69
29.8	05:48:00	96.779	97.14	97.8649	96.62	43.547	58.0278	61.0541	49.68	5.52652	3.13889	5.33784	4.17	0.838122	0.286111	0.805405	0.58	14.0017	14.3139	15.7216	14.56
29.9	05:54:00	96.8564	96.56	98.1081	96.49	43.5083	43.1944	62.0811	51.49	5.59448	7.69722	4.82162	4.29	0.840884	0.105556	0.937838	0.65	14	15.1472	15.173	14.09
30	06:00:00	97.1436	97.19	98.0811	96.76	45.8729	44.6667	58.6216	50.14	4.45691	5.65278	6.07568	4.29	0.943646	0.138889	0.82973	0.7	13.8376	15.2611	14.9432	13.56
30.1	06:06:00	97.5138	97.17	98.5405	96.97	47.9448	45.7778	70.1081	51	3.60387	5.11944	3.91622	5.93	0.998895	0.269444	0.737838	0.64	13.4171	14.6667	15.1811	13.46
30.2	06:12:00	97.558	97.33	98.5676	96.73	47.1271	46.1111	65.973	48.24	3.78453	4.84722	3.76486	6.31	1	0.244444	0.740541	0.6	13.2227	14.5833	15.0135	13.87
30.3	06:18:00	97.1989	97.47	98.5946	96.81	46.7901	51.3611	58.6216	48.68	4.06022	2.76111	3.7027	6.57	1.02486	0.105556	0.716216	0.6	13.2309	14.775	15.2622	13.92
30.4	06:24:00	97.4586	98.11	98.9459	96.59	48.0276	60.1944	63.8378	47.54	7.00608	2.49444	3.3	7.2	1.09392	0.125	0.616216	0.6	13.2519	14.875	14.9919	14.06
30.5	06:30:00	97.4917	97.75	98.8919	96.27	43.5193	89.0278	63.7838	48.51	11.8564	3.25278	3.08919	7.07	1.27348	0.138889	0.683784	0.6	13.1	15.9417	15.0649	14.07
30.6	06:36:00	97.1713	98.03	98.6216	96.43	43.1215	77.8611	58.1892	50.51	12.989	2.78056	3.98378	6.73	1.23757	0.119444	0.645946	0.6	13.2514	15.5583	14.9189	14.18
30.7	06:42:00	97.0994	97.39	98.7027	96.38	43	76.3889	55.8378	48.03	12.9061	3.40833	3.95946	8.08	1.2	0.1	0.662162	0.69	13.5729	16.0611	15.227	14.01
30.8	06:48:00	97.1768	97.06	98.8378	96.3	43.8343	75.6944	63.4324	51.59	12.2762	4.17222	3.57838	8.19	1.27459	0.147222	0.672973	0.7	13.4077	16.6361	15.0676	14.44
30.9	06:54:00	96.9448	97.03	98.973	96.41	41.7348	74.3333	61.4595	52.16	12.3812	3.13056	3.02432	5.39	1.26796	0.275	0.662162	0.64	13.2276	16.8472	14.9324	14.39
31	07:00:00	97	97.19	98.7568	96.92	48.0884	73.5833	61.5135	57	11.1685	2.50556	2.41622	5.31	1.28453	0.238889	0.675676	0.72	13.2033	16.5417	14.9189	13.84
31.1	07:06:00	96.8011	97.92	98.5676	97.76	51.9613	74.6389	63.3514	63.97	11.353	4.03333	1.76216	3	1.22818	0.241667	0.659459	0.64	13.4155	16.5389	14.6189	14.02
31.2	07:12:00	96.6685	97.14	98.8378	97.84	47.5193	60.0833	58.0811	63.62	12.0503	6.31667	2.84054	2.16	1.22541	0.188889	0.527027	0.68	13.5442	15.9861	15.0378	13.47
31.3	07:18:00	97	97.19	98.7568	96.19	49.7845	60.25	61.4595	54.49	12.7591	6.7	2.2027	5.3	1.27569	0.219444	0.535135	0.59	13.6083	16.1528	15.0351	13.97
31.4	07:24:00	96.3204	97.64	98.8378	96	47.6906	62.8889	57.2162	55.19	11.6271	4.61111	2.14865	7.36	1.10994	0.311111	0.486486	0.5	13.7856	15.6972	15.0649	15.01
31.5	07:30:00	97.0718	97.83	98.7297	96.68	51.8343	67.3889	82.2703	58.68	13.4751	3.26111	0.97027	6.39	1.30884	0.483333	0.5	0.59	13.442	15.2444	15.2676	15.11
31.6	07:36:00	97.5028	97.61	99.4595	96.95	59.5083	79.0556	78.973	56.49	14.8011	1.89444	1.16757	4.71	1.41602	0.355556	0.443243	0.64	13.311	15.7278	14.973	14.05
31.7	07:42:00	97.4696	97.69	98.7297	96.78	65.6796	76.6389	84.2703	57.14	15.1878	2.03889	7.94054	5.35	1.32873	0.188889	0.9	0.61	13.7873	16.1472	15.1459	13.88
31.8	07:48:00	97.7072	96.94	98.4054	97.05	79.8011	76.3611	90.7027	58.54	10.8796	3.175	9.35405	3.97	1.35414	0.166667	0.9	0.69	13.8348	16	14.6919	13.76
31.9	07:54:00	97.7403	97.25	98.3243	97.89	80.4641	75.0833	86.7838	69.38	7.77403	3.70278	10.7595	1.63	1.31326	0.186111	0.840541	0.65	14.1807	16.3861	15.1027	13.77
32	08:00:00	97.8066	97.42	98.027	98.43	81.7403	66	91.3784	68.95	6.10552	4.06944	10.3757	0.97	1.12597	0.294444	0.883784	0.44	14.353	15.6278	14.7757	14.11
32.1	08:06:00	97.8895	97.44	98.0541	98.22	80.2983	66.0556	103.351	70.35	5.45414	3.41944	12.5405	1.29	1.06906	0.325	0.9	0.31	14.2724	15.5583	14.7081	14.32
32.2	08:12:00	97.8619	97.53	97.6757	97.57	80.453	60.6389	126.081	75.68	4.43812	3.60556	10.4432	1.66	0.955801	0.313889	1.38649	0.28	14.2934	15.5	14.3297	15.05
32.3	08:18:00	97.6796	98.25	97.5405	97.97	80.7956	60.6667	149.919	75.73	4.76188	3.25833	8.98649	1.42	1.10166	0.3	1.2	0.31	14.2818	15.5167	14.8676	14.97
32.4	08:24:00	97.6188	97.86	98.1622	96.97	92.7348	59.6389	138.973	90.95	2.99448	3.31111	9.01351	1.11	0.658564	0.338889	1.01892	0.16	15.4541	15.3639	15.5919	14.72
32.5	08:30:00	97.0994	97.89	97.8378	97.43	77.9724	60.5278	138.081	71.73	8.02155	3.09444	10.7568	2.19	0.924862	0.327778	1.01622	0.32	15.0895	15.275	15.3	14.01
32.6	08:36:00	97.2044	97.97	97.8108	99.32	89.0994	60.5	118.243	61.46	4.44751	3.61389	5.37297	2.5	0.9	0.355556	0.659459	0.31	14.7702	15.4417	15.8892	13.46
32.7	08:42:00	97.5967	97.89	97.6757	99.46	73.1105	57.8889	104.649	63.57	5.01105	3.23889	4.31622	2.38	0.945856	0.241667	0.57027	0.35	14.3315	15.3333	16.8703	13.48
32.8	08:48:00	98.011	97.5	97.8649	99.22	65.6961	57.1667	87.5676	65.65	5.99834	2.85833	5.9027	1.99	1.0326	0.208333	0.708108	0.34	14.1155	15.5778	15.7919	13.49
32.9	08:54:00	98.0387	97.92	98.2162	99.11	62.7403	55.6944	87.0541	63.59	7.79282	2.70556	3.47027	1.72	1.13646	0.272222	0.716216	0.42	13.8425	15.3194	15.6405	13.23
33	09:00:00	97.7956	97.97	97.8108	99.19	76.7514	52.9444	91.1081	63.57	4.50552	2.68333	2.35676	1.85	1.08177	0.263889	0.616216	0.39	14.0199	15.2111	15.9324	13.16
33.1	09:06:00	97.9779	98	98.027	98.97	66.3646	55.5833	88.8378	60.76	3.75967	3.21667	2.21081	2.09	0.955801	0.238889	0.545946	0.34	13.9094	15.4861	16.4622	13.37
33.2	09:12:00	97.7348	98.11	98.0811	98.95	67.326	53.0278	80.4324	59.59	3.39116	2.74167	3.10541	2.32	0.916575	0.216667	0.602703	0.3	14.4193	15.4111	16.4081	13.44
33.3	09:18:00	98.8674	98.11	97.7838	98.76	61.9061	53.1389	78.0811	62.03	12.8088	3.35556	2.52703	1.79	1.23425	0.238889	0.475676	0.32	13.779	15.2028	16.2784	13.48
33.4	09:24:00	98.1215	98.33	98.3784	99.14	60.9006	51.6667	80.9189	60.43	10.0856	1.81667	1.35946	1.61	1.12652	0.2	0.47027	0.47	13.6796	15.475	16.773	13.11
33.5	09:30:00	98.0718	98.33	98.1892	99.16	68.9724	51	75.8378	63.22	5.75138	1.74722	1.77838	1.31	1.11326	0.141667	0.505405	0.39	14.2392	15.3056	16.4757	13.04
33.6	09:36:00	97.9448	98.03	98.0811	99.03	73.1934	57.6389	77.0541	70.16	2.1989	3.74167	1.95676	1.29	1.04917	0.108333	0.483784	0.37	13.816	15.7306	16.4135	13.12
33.7	09:42:00	98.0994	97.44	98.1351	99.05	65.3149	57.0556	78.8108	61.7	3.64254	2.48889	2.66216	1.06	0.916022	0.172222	0.5	0.39	13.7768	15.65	16.3081	13.02
33.8	09:48:00	98.2983	97.17	98.0811	99.24	63.1989	53.8611	76.7838	60.35	3.35028	2.91667	2.31622	1.2	0.974586	0.116667	0.543243	0.29	14.0547	16.5278	16.2622	13.04
33.9	09:54:00	98.4254	97.39	98.1622	98.81	62.8177	55.9722	76.8919	59.03	3.24641	4.53056	2.11351	2.18	1	0.358333	0.527027	0.36	13.5785	16.1472	16.2189	13.31
34	10:00:00	98.2541	97.39	98.4865	99.03	61.8011	56.3889	69.7838	58.05	1.75414	3.56389	2.79189	1.25	1.02983	0.272222	0.502703	0.27	13.3072	15.4806	16.1568	13.49
34.1	10:06:00	98.0829	97.89	98.2973	99	60.7845	61.6389	67.3784	55.11	1.61215	2.68889	4.40541	1.13	1.08564	0.166667	0.551351	0.27	12.9823	15.6528	16.2541	13.26
34.2	10:12:00	97.9503	98.33	98.2973	98.7	63.5691	56.4722	68.1622	54.22	1.73094	3.07778	2.35135	1.3	1.02541	0.141667	0.578378	0.3	12.9525	15.7528	16.1622	13.22
34.3	10:18:00	98.326	98.33	98.6757	98.92	70.5028	59.8056	65.3784	52.92	1.36575	4.51667	1.58378	1.71	0.973481	0.197222	0.481081	0.2	13.2376	15.5611	16.1081	13.44
34.4	10:24:00	97.7569	98.39	98.8108	98.57	72.0773	61.5278	64	54.16	1.56188	3.86667	1.35946	3.19	0.9	0.2	0.391892	0.11	13.3249	15.6	16.2	13.71
34.5	10:30:00	98.4088	97.94	99.2973	98.73	65.547	60.9722	67.5135	55.73	2.05912	5.14167	1.00541	1.54	0.9	0.216667	0.321622	0.22	13.6851	15.7417	16.0459	13.77
34.6	10:36:00	98.4309	97.86	99.2973	98.62	65.6022	57.2778	66.1892	56.3	1.79613	4.46944	1.11351	1.29	0.864641	0.188889	0.364865	0.22	13.8464	16.0528	15.9676	13.35
34.7	10:42:00	98.232	98.25	98.8378	98.86	69.3204	61.0833	69.0811	55.65	2.06851	4.68889	0.932432	1.47	0.959116	0.288889	0.251351	0.2	13.6331	15.6306	16.4486	13.53
34.8	10:48:00	98.0221	98.44	98.8108	98.86	65.1602	60.5556	72.5135	57.73	2.65359	3.81944	1.20811	1.39	1	0.127778	0.416216	0.21	13.6199	15.7111	15.5514	13.49
34.9	10:54:00	98.1878	98.42	99.4595	98.84	65.4586	57.6667	72.3514	56.11	2.74088	3.58611	1.05135	1.1	1	0.258333	0.502703	0.33	13.6238	15.6028	14.9189	13.19
35	11:00:00	98.1768	98.61	99.1622	99	71.1381	55.6111	78.3243	54.73	2.33039	2.64167	2.64865	0.9	1.01602	0.3	0.427027	0.3	13.8624	15.3861	15.2297	13.03
35.1	11:06:00	97.547	98.11	98.5405	99.51	75.5856	54.5833	86.3514	56.7	3.64807	4.27778	4.97838	1.39	1.02376	0.3	0.505405	0.65	14.0597	15.4083	15.527	12.5
35.2	11:12:00	98.9116	98.33	97.7838	99.86	67.5414	52.0833	94.8919	54.46	2.95635	3.73611	2.22703	1.44	1.24088	0.327778	0.5	0.72	13.6448	15.3972	15.8405	12.07
35.3	11:18:00	98.3867	98.19	98.7838	99.54	67.4199	53.3889	75.8649	60.65	1.77238	3.70833	0.954054	1.23	1.11326	0.366667	0.478378	0.76	13.2232	15.1806	15.6946	12.01
35.4	11:24:00	97.7514	98.44	99.0811	99.68	71.7735	52.6389	92.2973	60.57	1.75635	3.63889	1.28649	0.71	1	0.363889	0.4	0.36	13.7779	15.075	15.7838	12.4
35.5	11:30:00	97.9834	98.53	98.2432	98.73	64.1105	54.6111	88.4595	70.78	3.11215	2.80278	4.21622	0.94	1	0.375	0.472973	0.24	14.0646	14.9806	16.1189	12.98
35.6	11:36:00	97.9171	98.42	98.3514	98.32	69.5249	57.9722	91.9459	75.78	3.20994	2.63889	3.78649	2.21	1.03315	0.391667	0.675676	0.14	13.811	14.8222	15.3459	13.67
35.7	11:42:00	97.3481	98.25	99.1351	98.46	70.0663	53.9722	85.4865	64.78	4.66077	3.43611	9.14054	2.74	1.04365	0.3	1.09189	0.16	13.7425	15.1639	14.2243	14.08
35.8	11:48:00	97.5635	98.36	99.1622	98.22	79.442	52.4722	79.4865	59.97	5.20663	2.98056	7.67027	2.47	1.0337	0.3	1.2	0.15	14.1724	15.2	13.6162	14.15
35.9	11:54:00	97.2265	98.31	99.1081	98.16	67.1105	58.4444	84	58.54	7.31989	3.40833	8.04865	2.27	1.01989	0.283333	1.14865	0.12	14.3155	15.1889	13.4892	14.01
36	12:00:00	97.5746	98.75	99.2973	98.38	69.2983	52.0556	83.1622	59	6.04862	2.24722	6.34865	2.13	1	0.247222	1.15135	0.18	14.4392	15.1361	13.5297	13.89
36.1	12:06:00	98	98.03	99.0811	98.73	70.6464	52.0556	82.2973	58.73	7.38287	3.61944	7.25676	1.91	1.12652	0.233333	1.14324	0.3	14.1006	15.0333	13.4541	13.48
36.2	12:12:00	97.7956	98.44	98.9459	98.35	71.1768	57.2222	74.6216	59.73	9.26243	3.40556	11.5162	2.23	1.14641	0.391667	1.1027	0.27	14.2519	15.2	13.4838	13.56
36.3	12:18:00	97.5028	98.86	99.2162	98.7	72.8066	52.9167	69.3514	60.54	5.89834	2.26667	9	1.43	1.01768	0.269444	1.12973	0.32	14.4845	15.0528	13.6135	13.35
36.4	12:24:00	98.105	98.69	99.7568	98.14	70.4586	53.4444	72.027	59.59	3.48066	3.16111	4.08919	1.29	1.05083	0.241667	1.10811	0.41	14.1436	15.1833	13.1649	14.84
36.5	12:30:00	97.779	98.31	99.3784	98.05	69.9227	54.9167	70	62.08	6.68287	4.17778	7.51622	1.97	1.04862	0.322222	1.15676	0.52	14.0138	15.3639	13.1324	14.81
36.6	12:36:00	97.8785	98.39	99.8378	97.49	67.326	56.6944	73.1351	62.7	5.86022	3.05278	3.15946	1.82	1.09171	0.333333	1.07838	0.6	14.3735	15.1111	12.9541	14.84
36.7	12:42:00	97.8895	98.25	99.3514	97.68	65.558	53.5833	88.5676	60.49	5.79116	3.18611	1.70811	1.16	1.00829	0.325	0.945946	0.6	14.2	15.1	12.9541	14.53
36.8	12:48:00	97.7956	98.25	99.4054	97.81	64.5193	54.3611	86.3514	61.24	6.45083	3.32778	1.96216	1	0.930387	0.363889	0.916216	0.42	13.4901	15.0694	13.1162	14.13
36.9	12:54:00	97.9337	98.47	99.9189	97.46	63.2155	53.6111	72.027	60.86	7.12044	3.60833	4.42973	1.68	0.925967	0.302778	1.06757	0.4	13.5757	15.0306	12.9946	14.58
37	13:00:00	97.9006	98.08	99.5676	97.65	75.2155	56.8889	72.4595	61.27	6.86077	3.07778	6.19189	1.19	1.12099	0.344444	1.03243	0.29	13.2757	15	13.0811	14.96
37.1	13:06:00	97.4862	98.42	99.2432	97.73	69.7956	55.9167	71.5135	61.54	3.43702	1.56111	6.64595	0.82	0.590608	0.211111	0.8	0.22	14.2862	15.0722	13.7297	15.09
37.2	13:12:00	97.232	98.19	99.4324	97.76	64.6354	58.6667	67.2973	60.73	6.49006	2.52778	7.84865	0.98	0.705525	0.213889	0.972973	0.19	14.7182	15.0944	13.5541	14.92
37.3	13:18:00	97.5525	97.64	99.4595	97.38	62.8785	64.4167	68.2162	58.49	5.77293	1.09167	8.54054	2.27	0.858011	0.183333	0.872973	0.5	14.1729	15.2639	13.7027	14.8
37.4	13:24:00	97.3867	98.72	99.5676	97.27	61.9945	53.25	80.5946	60.78	5.02541	3.05	5.96486	1.42	0.69779	0.147222	1.15405	0.5	13.8459	15.2917	13.2108	14.71
37.5	13:30:00	97.0552	98.83	100	97.59	64.5193	53.4167	77.8649	61.73	5.31547	2.09444	2.50541	1.09	0.6	0.2	1.12973	0.45	14.2006	15.3	12.7324	14.6
37.6	13:36:00	97.3591	98.72	100	97.19	64.7569	52.3333	69.027	61.65	4.1989	1.86389	3.29459	2.06	0.616575	0.183333	0.997297	0.48	14.2448	15.0861	12.8405	14.86
37.7	13:42:00	97.1768	98.92	100	97.59	61.8287	51.1389	68.7297	64.14	5.00497	2.45278	4.75405	0.96	0.621547	0.280556	0.959459	0.42	14.1801	14.8778	13.3081	14.53
37.8	13:48:00	97.0939	98.81	100	99.16	61.8066	52.2222	71.027	58.76	7.10166	2.08333	2.15676	0.91	0.698343	0.330556	0.97027	0.25	14.2221	14.7028	12.9784	13.51
37.9	13:54:00	97.3867	98.89	99.973	99.14	63.4917	50.75	64.2973	58.81	4.9442	1.64167	2.71892	0.72	0.738122	0.3	0.989189	0.21	14.1486	14.4861	12.9	13.58
38	14:00:00	97.4641	98.94	100	99.11	64.1878	49.4167	64.6757	59.14	4.23425	2.33056	3.97568	0.96	0.758564	0.2	0.956757	0.18	13.8199	14.8472	13.1784	13.6
38.1	14:06:00	97.547	98.28	100	98.38	63.6906	55.6111	67.4324	59.97	4.48508	3.04167	2.6973	1.32	0.823757	0.408333	0.87027	0.22	13.7928	15.5139	13.3514	13.7
38.2	14:12:00	97.8343	97.94	99.973	98.81	60.9779	61.5556	62.8108	63.11	3.82431	3.48889	3.56757	0.68	0.786188	0.780556	1.02703	0.26	13.6392	16.6722	13.1838	13.62
38.3	14:18:00	97.674	97	100	98.57	62.1934	74.5278	61.4324	64.27	3.54917	3.375	1.91351	0.78	0.807735	0.241667	0.805405	0.15	13.6475	15.1833	13.3216	14.1
38.4	14:24:00	97.3039	97.22	100	98.3	60.3149	70.6389	62.8108	62.62	3.70497	1.525	1.43243	0.63	0.694475	0.102778	0.8	0.2	13.858	17.5083	13.2919	13.94
38.5	14:30:00	97.337	97.44	99.973	97.92	57.1768	72.25	62.8649	58.05	4.38895	1.56111	1.41622	1.14	0.857459	0.225	0.824324	0.21	13.7398	17.7972	13.2757	14.15
38.6	14:36:00	97.3425	97.17	99.8649	97.76	57.4972	63.4167	64.6216	54.78	5.5337	2.775	1.17838	4.54	0.821547	0.513889	0.856757	0.53	13.5906	17.8806	13.2378	13.95
38.7	14:42:00	97.0663	97.58	99.9459	98	59.2818	56.4167	60.7027	53.76	5.43204	6.56944	1.1027	3.33	0.79337	0.577778	0.835135	0.7	13.9552	17.3139	13.0703	13.52
38.8	14:48:00	97.0608	97.22	99.9189	97.95	65.6519	54.6944	59.1892	59.41	6.18398	7.06667	1.55135	1.84	0.875138	0.1	0.889189	0.59	13.7829	16.1583	13.2108	13.24
38.9	14:54:00	97.0718	97.39	100	97.62	69.4751	49.3333	58.5946	65.22	4.30718	6.59722	1.38108	1.74	0.7	0.175	0.843243	0.36	14.1492	15.7667	13.3	13.75
39	15:00:00	97.4586	97.69	99.9189	93.92	70.1713	53.6389	67.0811	68.95	2.82652	4.60833	1.17838	1.86	0.739779	0.366667	0.808108	0.24	14.1182	15.0917	13.3	14.03
39.1	15:06:00	97.3315	97.86	99.973	98.86	70.3315	63.25	58.2973	64.51	5.31105	1.875	0.756757	0.78	0.657459	0.305556	0.856757	0	14.0188	14.7444	13.1351	15.63
39.2	15:12:00	97.0276	98	99.8378	97.08	65.7072	65.7222	59.4054	52.86	4.88453	3.91389	0.956757	3.53	0.59779	0.227778	0.843243	0.28	14.289	15.1556	12.9378	15.85
39.3	15:18:00	97.2707	96.94	100	96.86	66.2873	63.1667	55.7568	52.32	4.25028	7.48056	1.16757	2.75	0.653039	0.288889	0.835135	0.36	14.3039	15.2972	12.9892	15.64
39.4	15:24:00	97.0994	96.97	100	96.84	65.1215	55.2778	56.3243	53.43	5.0558	8.56111	1.34595	1.69	0.649724	0.177778	0.862162	0.27	14.0597	15.6222	13.0297	15.46
39.5	15:30:00	97.0663	97.14	100	96.05	60.0884	56.0833	57.7838	62.97	7.31215	8.25	1.47838	1.07	0.788398	0.219444	0.886486	0.12	14.2011	15.65	13.1	16.04
39.6	15:36:00	96.9282	97.28	99.973	97.92	57.5138	56.9167	57.027	65.49	7.31271	6.15278	1.11081	0.98	0.637017	0.336111	0.786486	0.27	14.2088	15.2583	13.1351	14.28
39.7	15:42:00	96.884	97.33	99.8919	98.41	56.453	61.8889	63.4324	69.59	6.9	5.55	1.55135	1.26	0.665193	0.366667	0.8	0.38	14.2867	14.8917	13.2865	13.71
39.8	15:48:00	96.9061	97.11	99.6216	98.68	54.0442	57.8056	52.973	68.73	7.03094	6.99722	0.891892	1.09	0.61105	0.4	0.805405	0.34	14.2751	14.9111	13.2541	13.77
39.9	15:54:00	97.0442	97.31	100	98.54	53.8674	55.9167	55.1622	58.3	6.22376	5.65	0.818919	1.93	0.6	0.425	0.751351	0.28	14.2265	14.775	13.0189	13.73
40	16:00:00	97.4033	96.92	99.9189	98.24	54.2265	57.5278	56.1351	64.81	5.20552	9.21111	0.932432	1.34	0.681215	0.280556	0.7	0.17	14.0304	14.9944	13.273	14.5
40.1	16:06:00	97.3867	97.25	99.7568	98.57	54.453	55.75	56.027	67.24	4.59945	6.02778	0.813514	0.77	0.662431	0.461111	0.686486	0.36	13.7834	15.2583	13.4351	13.85
40.2	16:12:00	96.9779	97.14	99.9459	98.46	53.2376	55.6389	57.2703	61.73	6.00608	6.71944	1.12973	1.28	0.643094	0.344444	0.754054	0.6	14.0823	14.7	13.4027	12.96
40.3	16:18:00	97.1823	97.22	100	98.65	52.5083	52.1944	59.4324	60.89	5.45359	6.77778	1.13514	3.13	0.575138	0.333333	0.735135	0.63	14.2	15.0361	13.4568	12.68
40.4	16:24:00	97.2044	97.81	99.9459	98.41	53.3757	53.0833	55.6216	61.22	5.16961	4.13889	1.00541	4.23	0.6	0.538889	0.708108	0.6	14.1431	14.3389	13.5	12.88
40.5	16:30:00	97.3812	97.97	99.7838	98.08	53.6575	51.6111	55.4324	62.62	4.8663	3.35556	1.04865	2.46	0.758564	0.472222	0.697297	0.62	13.8856	13.9389	13.5378	12.92
40.6	16:36:00	97.232	97.5	99.8919	97.86	56.8674	57.9444	57.8919	61.54	5.32707	5.91111	1.12162	3.33	0.623757	0.505556	0.648649	0.39	13.7414	14.0833	13.6541	13.61
40.7	16:42:00	97.3923	98.17	99.973	98.08	66.0387	53.8611	56.7297	61.27	1.55967	2.31389	1.22973	4	0.483978	0.4	0.67027	0.27	14.3602	14.2528	13.6838	14
40.8	16:48:00	97.337	98.39	99.2432	97.08	64.9724	51.1389	86.9459	60.59	2.27017	2.48333	1.33784	6.66	0.581215	0.4	0.575676	0.34	14.4785	14.2861	14.1432	14.22
40.9	16:54:00	97.674	97.56	99.5946	97.08	59.1878	66.9444	100	59.22	3.41105	4.27778	4.38919	5.37	0.464641	0.366667	0.643243	0.46	14.9448	14.575	16.4514	14.36
41	17:00:00	97.9779	97.94	98.973	97.27	53.4199	60.8611	98.4865	59.7	2.12044	4.12778	3.85946	5.28	0.48674	0.244444	0.537838	0.52	14.3182	14.6917	17.2514	13.86
41.1	17:06:00	97.8177	97.39	98.7027	98.03	58.5083	62.8889	96.3514	63.32	3.14972	5.82778	4.23514	1.51	0.593923	0.263889	0.589189	0.53	13.8934	15.3361	16.7973	13.71
41.2	17:12:00	97.8564	97.11	98.5946	97.24	60.9116	60.8889	116.378	59.84	2.61602	7.25833	3.33243	4.01	0.618785	0.130556	0.524324	0.41	13.7514	15.8944	16.2973	13.56
41.3	17:18:00	97.2928	97.11	98.027	97.16	73.2928	53.7222	93.7297	56.41	5.54144	9.59722	8.51351	2.99	0.610497	0.130556	0.835135	0.39	15.0591	15.5028	15.0054	14.29
41.4	17:24:00	96.1823	96.75	98.3243	97.14	67.8122	52.0833	88.4595	56.46	8.77735	12.0278	3.55405	3.88	0.672928	0.155556	0.77027	0.44	16.1072	15.225	15.2081	14.16
41.5	17:30:00	96.1657	97.31	98.2162	97.3	64.1713	52.9444	86.2973	58.81	9.90994	10.0361	5.14324	3.74	0.759116	0.147222	0.789189	0.42	16.0785	15.4917	15.1649	14.11
41.6	17:36:00	96.0276	97.22	98.027	96.51	61.7901	50.0278	86.3243	65.32	7.21657	9.50833	4.80811	0.81	0.604972	0.211111	0.710811	0.6	16.0735	15.0361	15.3676	13.79
41.7	17:42:00	96.0773	97.22	98.0541	97.81	60.5359	48.6389	84.7568	55.08	7.01326	7.66667	3.58919	1.74	0.613812	0.344444	0.664865	0.49	16.3144	14.6944	15.5405	13.36
41.8	17:48:00	96.1436	97.28	98.1351	97.84	61.3425	47.8056	95.4324	55	6.02818	7.45	3.03243	2.24	0.6	0.408333	0.664865	0.32	16.3696	13.9917	15.7324	13.88
41.9	17:54:00	95.7735	97.11	98.1622	97.95	62.0221	49.8333	95.973	53.32	6.5663	7.76944	3.4027	3.46	0.650276	0.402778	0.667568	0.22	16.2066	13.9611	15.6784	14.21
42	18:00:00	96.1271	96.72	97.973	97.35	59.116	49.6389	98.027	64.57	7.02541	8.29167	4.03514	3.24	0.630387	0.219444	0.654054	0.34	16.0116	14.625	15.7216	14.41
42.1	18:06:00	95.7182	96.56	98.1081	98.89	58.7514	47.4722	87.6486	50.27	7.17459	8.05556	3.37027	6.55	0.662983	0.233333	0.6	0.85	16.0066	15.1833	15.8973	13.07
42.2	18:12:00	95.9613	96.58	98.027	98.81	58.9779	48.8056	88.5946	49.86	6.98564	7.85278	3.72703	9.11	0.654144	0.2	0.602703	0.86	15.9862	15.1639	15.8189	12.32
42.3	18:18:00	96.1326	97.19	97.973	98.65	59.8287	48.4722	85.8649	47.78	6.02431	5.65833	4.54595	8.25	0.639227	0.294444	0.6	0.78	15.9972	14.9917	15.9162	12.41
42.4	18:24:00	95.9779	96.42	97.9459	99	60.5028	48.4167	73.5405	47.38	5.17956	6.82222	5.86757	11.14	0.70884	0.233333	0.6	0.89	15.8414	14.7722	16.4162	12.25
42.5	18:30:00	95.9392	96.56	98.0541	98.78	60.9558	48.5	68.5946	49.19	7.73757	6.225	4.03784	11.14	0.766298	0.25	0.605405	0.9	15.4674	15.1056	16.5351	12.36
42.6	18:36:00	95.6354	96.72	98.4054	98.51	65.5414	49.5833	66.4324	52.86	6.13978	6.36944	2.74324	10.66	0.741436	0.180556	0.675676	0.92	15.468	15.1972	16.1054	12.52
42.7	18:42:00	96.5635	96.64	98.4595	98.19	88.6243	45.9444	75.7027	54.11	3.98011	7.68889	3.34324	13.89	0.8	0.391667	0.664865	1	15.2718	14.9639	15.8703	12.91
42.8	18:48:00	96.779	97.42	98.1351	98.43	59.5967	46.9722	86.1622	58.05	4.90166	5.15833	2.27838	13.35	0.731492	0.527778	0.664865	1	15.3608	14.3139	15.873	13.23
42.9	18:54:00	96.8895	97.42	98.3784	98.22	61.0166	46.1667	65.1892	55.65	4.03591	5.70556	7.53514	12.65	0.780663	0.636111	0.740541	0.96	15.1923	13.5333	15.3811	13.79
43	19:00:00	96.6575	97.69	98	98.08	60.6851	46.3611	58.4054	52.38	4.83812	4.61667	10.8162	13.14	0.740331	0.7	0.591892	0.98	15.2298	13.3806	16.1568	13.24
43.1	19:06:00	97.0773	97.28	98.0811	97.84	71.6519	48.8333	61.5676	49.05	4.56961	5.08611	10.4351	13.3	0.760773	0.527778	0.508108	0.9	15.474	13.4278	16.6865	13.36
43.2	19:12:00	97.6243	96.56	99.0541	98.05	89.0608	48.1111	61.4865	47.16	1.82376	5.90278	12.3514	13.46	0.628729	0.377778	0.751351	0.9	15.4287	14.3417	15.527	13.14
43.3	19:18:00	96.4365	96.58	98.8108	98.24	65.0773	46.6389	60.6757	47.14	7.68177	6.56944	13.4595	13	0.849171	0.4	0.8	0.9	15.1177	14.3833	14.7162	13.1
43.4	19:24:00	95.8564	97.06	98.8108	98.14	60.8232	46.0278	63.4324	48.03	9.26022	5.71111	12.7838	12.59	0.746961	0.372222	0.786486	0.86	15.3287	14.325	14.6811	13.25
43.5	19:30:00	96.3315	97.33	98.9459	98.05	59	45.5556	65.0811	49.32	8.34862	6.59722	12.0973	12.38	0.811602	0.425	0.851351	0.84	15.4392	14.1444	14.3865	13.54
43.6	19:36:00	96.8287	96.86	97.9189	98	60.4309	58.0556	67.8919	50.24	6.58011	6.4	10.4081	12.03	0.859669	0.416667	0.805405	0.89	14.9608	13.9778	14.2649	13.35
43.7	19:42:00	97.1436	96.72	97.5676	98	58.9282	43.1111	56.8378	49.89	9.70387	7.79444	13.3757	12	1.10773	0.3	0.540541	0.83	14.474	14.9139	14.6703	13.29
43.8	19:48:00	97.558	96.83	97.3784	98.11	61.0276	43.8333	55.2973	51.73	11.8928	7.38611	14.8108	12.65	1.2558	0.291667	0.632432	0.82	13.9978	14.9611	15.3162	13.35
43.9	19:54:00	96.6464	97	95.4595	97.92	64.0497	44.2778	58.4595	50.22	12.3215	7.28611	14.2432	14.38	1.21657	0.247222	0.7	0.99	14.3033	15.0639	15.1216	13.18
44	20:00:00	96.8729	97.06	93.9189	98.14	60.2762	43.6667	59.2432	50.3	9.95193	6.83889	14.1622	13.49	1.12873	0.222222	0.954054	0.91	14.789	15.1	14.7	12.9
44.1	20:06:00	96.9724	97.06	92.5405	98	61.1381	42.9722	62.8108	49.97	10.3436	5.95278	14.2162	13.03	1.1232	0.283333	0.983784	0.88	14.568	14.9278	14.1297	12.99
44.2	20:12:00	96.4641	97.47	94.0811	98.03	59.1602	43.6111	60.8378	49.7	12.237	5.39444	5.86216	13.03	1.2	0.305556	0.540541	0.9	14.3	14.8278	14.7676	13
44.3	20:18:00	97.2707	97.19	98.1622	98.03	65.5801	42.5	72.6486	50.27	7.47238	6.39444	10.9432	13	1.28066	0.394444	0.535135	0.9	14.2552	14.8417	15.2946	13
44.4	20:24:00	97.2818	97.31	98.0541	98.19	68.1436	42.3611	72.4865	53.35	5.7453	5.89722	11.3514	12.89	1.23204	0.477778	0.681081	0.9	14.2503	14.3972	14.9973	13.06
44.5	20:30:00	97.0331	97.31	97.7568	98.22	56.6077	47	65.1622	56.08	6.49558	4.05556	11.3784	13.38	1.13094	0.613889	0.6	0.9	14.6917	13.7583	14.9973	13.05
44.6	20:36:00	96.9337	97.11	97.8649	98.41	49.9448	45.1389	63.2973	49.3	4.1232	4.82222	12.5676	13.57	1.16575	0.572222	0.602703	0.94	14.8094	13.5167	14.9	12.89
44.7	20:42:00	97.1492	97.11	98	98.57	49.1823	47.7778	60.5405	50.22	4.50884	5.05278	12.1351	13.41	1.3	0.530556	0.5	0.94	14.4448	14.0389	15.2108	12.71
44.8	20:48:00	96.9337	96.94	98	98.95	51.7459	45.1111	59.6486	46.46	4.44199	5.925	12.2973	14	1.22652	0.177778	0.5	0.9	14.4326	14.3333	15.4	12.96
44.9	20:54:00	96.5249	97.22	98.0541	98.65	57.1271	43.5556	58.7568	46.24	8.3547	5.96389	12.4054	14.03	1.15746	0.172222	0.548649	0.9	14.5	14.4528	15.2703	13.16
45	21:00:00	96.5746	96.75	98.027	98.19	55.4917	43.4722	57.0541	46.35	10.1354	6.875	11.7027	14.22	1.19613	0.169444	0.5	0.95	14.3525	14.5444	15.3595	13.2
45.1	21:06:00	97.1215	96.64	98.1081	98.14	54.8287	43.6667	57.2703	45.73	9.48729	6.82222	11.7784	14.27	1.1105	0.116667	0.497297	0.95	14.584	15.0028	15.4459	13.2
45.2	21:12:00	95.6354	96.94	98	98.08	55.6409	45.5278	55.7027	45.3	10.9442	5.575	10.5054	13.89	1.1	0.208333	0.67027	0.9	14.7055	14.9222	15.127	13.37
45.3	21:18:00	96.5635	96.61	98.027	98	53.6575	42.7778	55.1081	45.22	8.85028	5.59167	10.4054	14.11	1.10387	0.2	0.7	0.94	14.7856	14.8611	14.8081	13.4
45.4	21:24:00	96.5138	96.47	98	98	49.4862	42.8333	55.7838	45.05	7.35801	5.88611	10	13.81	1.03204	0.130556	0.7	0.92	15.0376	15.1222	14.9	13.32
45.5	21:30:00	96.8785	96.64	98.2162	98.08	49.4254	45.4167	56.9459	44.51	7.00608	5.21389	11.6	14.73	1.1	0.122222	0.667568	0.98	14.9829	15.1833	14.9649	13.35
45.6	21:36:00	96.6851	96.39	97.2162	98	50.0608	42.3056	57.4865	45	7.54696	4.66667	12.6757	14.27	1.04586	0.319444	0.772973	1	14.9149	14.9722	15.0541	13.2
45.7	21:42:00	96.663	97.06	98.7027	97.97	50.3094	42.8056	57.1351	47.54	7.44972	3.92778	11.6919	13.31	1	0.444444	0.737838	1	15.1448	14.8056	14.9	13.2
45.8	21:48:00	96.8066	97.14	96.2432	98.05	50.0939	44.7222	57.8378	49.92	6.67127	5.03056	8.2973	14.81	1	0.405556	0.740541	1	15.216	14.5944	14.6973	13.08
45.9	21:54:00	97.1768	97.14	97.6216	98.11	52.5193	44.6667	58.8649	50.11	4.97072	3.78611	10.9216	14.24	1.01215	0.461111	0.597297	0.91	14.8829	14.7611	14.8514	12.9
46	22:00:00	96.6519	97.72	98.027	97.86	52.884	46.8611	55.2162	48.43	7.50552	2.85833	11.4054	11.89	1.07624	0.5	0.454054	0.78	14.4508	14.3306	15.4676	13.21
46.1	22:06:00	96.0608	97.58	98.0541	97.7	49.989	43.6389	55.0811	47.62	7.39834	4.74167	11.5405	12.17	1.1	0.488889	0.47027	0.78	14.4945	14.2306	15.6757	13.8
46.2	22:12:00	96.2707	97.64	98.1351	97.89	53.8619	43.2778	54.5676	47.86	5.15249	4.44444	12.4324	13.04	1.1	0.45	0.532432	0.84	14.3718	14.1611	15.4216	13.55
46.3	22:18:00	96.9392	97.28	98.027	97.95	51.0829	43.8333	53.9189	46.92	4.23702	5.78889	12.3514	13.73	1.16077	0.355556	0.6	0.9	14.0204	14.0306	15.2216	13.18
46.4	22:24:00	96.5635	97.11	98.0811	98	50.7956	43.3889	54.6486	46.16	5.76906	5.77778	12.1892	13.89	1.11768	0.3	0.6	0.9	13.842	14.3722	15.2784	13.1
46.5	22:30:00	96.895	97.06	98.0541	98.03	51.1436	44.0556	54.2162	46.86	5.46519	6.50833	12.3784	13.43	1.09392	0.25	0.6	0.9	14.0403	14.4083	15.2108	13.12
46.6	22:36:00	97.0331	97.36	98.0541	97.86	48.2486	39.9444	53.4054	48.08	8.50166	7.23333	12.4324	12.81	1.03923	0.35	0.659459	0.91	14.4138	14.3944	15.2	13.16
46.7	22:42:00	97	96.94	97.8649	97.97	48.0608	42.8611	56.8378	45.84	9.50166	6.825	11.9486	10.64	1	0.405556	0.727027	1	14.8945	14.1194	15.1135	12.76
46.8	22:48:00	96.9945	96.56	97.7568	98.08	47.2707	44.9167	54	48.49	9.0663	7.39167	11.9297	12.11	1	0.258333	0.791892	0.96	15	14.525	14.8351	12.39
46.9	22:54:00	96.9558	96.31	98.3784	97.84	47.4088	43.2778	59.2162	48.68	8.69227	7.26111	10.4757	11.78	1	0.263889	0.632432	0.91	15.1011	15.2028	14.9081	13.1
47	23:00:00	96.9779	96.69	98.1081	98.46	47.6133	44.1389	57.3243	46.7	8.91878	6.51389	10.227	11.59	0.965193	0.297222	0.72973	0.88	15.3116	15.2583	14.727	13.11
47.1	23:06:00	96.9503	97	98.7297	98.51	46.9392	43.8889	55.6486	45.97	8.86961	5.82778	10.3595	11.76	0.9	0.319444	0.662162	0.86	15.4591	15.0361	14.6757	13.34
47.2	23:12:00	96.9558	96.86	98.7297	98.76	46.0497	44.8056	55.973	46.54	8.65304	5.86667	10.0514	11.3	0.9	0.338889	0.845946	0.8	15.5	14.9	14.4676	13.4
47.3	23:18:00	96.9724	96.92	98.1892	98.89	46.3923	46.5833	55.6486	46.59	8.5663	5.98056	9.45135	11.59	0.9	0.3	0.832432	0.82	15.5	15.0694	14.4541	13.4
47.4	23:24:00	96.9558	97.19	97.8378	98.84	46.6077	44.1944	49.7568	46.84	8.48343	4.9	8.46757	11.58	0.9	0.35	0.545946	0.88	15.5536	15.2028	14.3973	13.33
47.5	23:30:00	97	97.42	98	98.41	46.5083	45	53	49.08	7.93149	3.275	12.1892	11.82	0.900552	0.636111	0.637838	0.88	15.5481	15.8278	14.6919	13.33
47.6	23:36:00	97.1602	97.47	98.2162	98.92	48.2597	46.6111	49.8919	51.81	5.59116	2.07222	10.2243	11.61	0.99558	0.7	0.583784	0.84	15.337	15.3722	14.8811	13.34
47.7	23:42:00	97.6906	97.67	98.3243	98.76	49.8011	46.3611	52.2973	50.3	4.49448	2.61667	9.35676	12.14	0.965746	0.7	0.489189	0.88	14.9354	15.1056	15.2973	13.17
47.8	23:48:00	98.3315	97.56	98.6757	98.68	50.4088	46.6667	51.3784	50.46	6.34199	2.55833	8.92162	11.42	1.17348	0.7	0.762162	0.8	13.9337	15.35	14.7973	13.15
47.9	23:54:00	98.3204	97.67	98.3514	98.7	46.6796	45.1389	51.8919	52.81	9.38011	2.81667	8.36216	9.61	1.3116	0.641667	0.802703	0.8	13.2254	15.025	14.4	13.4
48	1900-01-01	98.337	97.31	98.027	97.97	45.5912	45.4444	59.4324	48.62	10.8028	4.84444	8.68919	10.36	1.48066	0.519444	0.832432	0.8	12.8978	14.6806	14.4946	13.69
48.1	1900-01-01 00:06:00	98.011	97.17	98.7027	97.86	47.6851	45.8611	53.1351	45.41	11.3304	5.33611	11.1135	10.44	1.38122	0.494444	0.848649	0.77	13.0309	15.0806	14.2324	13.8
48.2	1900-01-01 00:12:00	95.6519	97.14	98.7838	98	45.3536	45.6111	51.2162	45.22	9.35801	5.81944	11.0784	11.73	1.20994	0.463889	0.805405	0.79	13.6867	15.3278	14.2108	13.72
48.3	1900-01-01 00:18:00	95.989	97.14	98.8378	98.05	45.6077	44.1111	51.5405	45.16	8.14807	5.43611	11.1324	11.7	1.17127	0.516667	0.818919	0.8	14.2912	15.2278	14.0919	13.5
48.4	1900-01-01 00:24:00	96.0221	97.31	98.8378	98.11	44.0718	41.3056	52.4054	48.76	8.06354	5.89444	10.6486	10.91	1.1	0.227778	0.859459	0.76	14.3028	14.875	13.7973	13.5
48.5	1900-01-01 00:30:00	96.0552	97.5	98.2973	98.57	43.8895	42.9444	54.7838	46.24	6.61271	4.86667	11.3784	10.81	1.1	0.255556	0.721622	0.79	14.3309	14.6778	14.073	13.35
48.6	1900-01-01 00:36:00	96.3425	97.47	98.2973	98.46	46.105	42.2222	54.7568	46.16	7.7558	4.54722	11.6486	10.17	1.1	0.422222	0.602703	0.7	14.2613	14.4139	14.5784	13.7
48.7	1900-01-01 00:42:00	96.7017	97.17	98.2973	98.27	56.105	43.0556	55.0811	46.51	5.54365	4.05	11.7838	10.19	1.0221	0.522222	0.67027	0.71	14.4	14.3972	14.6351	13.95
48.8	1900-01-01 00:48:00	96.4972	97.22	98.1351	98.38	50.6409	45.5278	55	46.73	7.7221	3.01667	11.9189	10.7	1.00331	0.402778	0.664865	0.8	14.4657	14.1278	14.6541	13.95
48.9	1900-01-01 00:54:00	96.5912	97.19	98.1892	98.14	44.8564	42.3611	55.0811	50.51	7.84033	5.76667	11.9189	11.11	0.983425	0.294444	0.694595	0.8	14.7785	14.1944	14.6703	13.85
49	1900-01-01 01:00:00	96.8453	97.44	98.2162	98.68	45.3536	45.0278	58.1892	52.84	7.02265	2.80833	11.1378	10.08	1	0.391667	0.735135	0.77	14.8	14.4389	14.5324	13.81
49.1	1900-01-01 01:06:00	96.7348	97.06	98.3514	97.97	45.0773	45.3889	54.973	48.81	7.44475	4.61944	10.1757	8.89	1	0.480556	0.97027	0.73	14.8751	13.9028	14.0162	13.62
49.2	1900-01-01 01:12:00	96.8674	97.17	98.5946	97.73	51.2928	44.3889	59.1892	50.32	5.8221	5.59722	8.65676	6.31	1.00331	0.419444	1.02432	0.7	14.8657	14.3917	13.9703	13.82
49.3	1900-01-01 01:18:00	97.4254	97.33	98.7297	97.46	51.4751	45.1667	59.4324	48.84	5.55414	4.83056	7.84595	5.81	1	0.455556	0.972973	0.74	14.4177	14.3306	13.9081	13.95
49.4	1900-01-01 01:24:00	96.9171	97.17	98.4054	97.81	53.4586	47.25	54.1892	46.62	7.08729	5.39167	7.75676	7.73	0.952486	0.252778	1.01622	0.81	14.5448	14.5833	13.9541	13.71
49.5	1900-01-01 01:30:00	96.4088	97.14	98.9189	97.95	54.0773	43.5833	69.6486	43.76	6.63039	7.46389	8.88378	8.62	1.02928	0.1	1.0973	0.86	14.4696	15.075	13.6757	13.37
49.6	1900-01-01 01:36:00	96.895	96.94	98.9189	97.97	48.7735	50.2778	72.2703	43.51	8.21271	5.16389	8.11081	9.96	1.05635	0.1	0.964865	0.8	14.6354	15.7306	13.9541	13.3
49.7	1900-01-01 01:42:00	96.9061	96.69	99.027	98	44.547	64.7778	68.7838	43.57	8.60608	2.63333	6.61081	10.72	1.1	0.166667	0.9	0.85	14.6028	16.8778	14.4405	13.4
49.8	1900-01-01 01:48:00	96.9724	97.58	98.6757	98	46.3812	65.9444	60.1081	44.22	5.53812	2.31111	8.81892	11	1.16354	0.127778	0.959459	0.8	14.1994	16.7111	14.1081	13.54
49.9	1900-01-01 01:54:00	97.1381	97.28	98.4865	98	48.2707	59.9444	62.4865	44.35	6.22044	5.44167	8.2	10.92	1.16409	0.108333	0.9	0.8	13.937	16.1806	14.3459	13.6
50	1900-01-01 02:00:00	96.9613	97.22	98.6216	98	47.1934	61	67.3243	44.38	5.73978	5.9	7.15676	10.67	1.12707	0.230556	0.837838	0.8	13.847	15.6222	14.6351	13.66
50.1	1900-01-01 02:06:00	97.0497	97.42	98.5676	97.95	46.6022	62.1667	68.4054	45.14	7.62818	5.50556	5.59189	10.97	1.17182	0.252778	0.832432	0.8	13.7779	15.5139	14.6351	13.7
50.2	1900-01-01 02:12:00	96.9006	97.28	98.6757	98	46.0331	69.5556	66.9189	47.65	8.92983	3.75833	5.11622	10.18	1.22155	0.333333	0.816216	0.8	13.8895	15.5722	14.6459	13.62
50.3	1900-01-01 02:18:00	96.9448	97.11	98.6757	97.68	45.7017	74.5833	65.973	50.57	8.45746	3.67222	5.37297	7.86	1.16961	0.163889	0.845946	0.78	14.042	16.1917	14.5324	13.59
50.4	1900-01-01 02:24:00	96.8066	97.33	98.7297	97.59	46.0994	66.3889	63.9189	51.38	8.87901	4.86944	4.71081	6.2	1.18287	0.208333	0.818919	0.73	14.1967	15.7917	14.6703	13.89
50.5	1900-01-01 02:30:00	96.7293	97.14	98.8919	97.84	46.2928	65.6111	65.0811	49.43	8.41105	4.44444	3.34595	6.64	1.17845	0.108333	0.872973	0.82	14.3884	16.0472	14.2568	13.84
50.6	1900-01-01 02:36:00	96.5083	97.42	98.8108	98.08	46.4475	60.1667	79.6216	48.7	8.59779	4.16111	2.11351	5.11	1.11823	0.15	0.881081	0.84	14.4204	15.7639	13.7135	13.4
50.7	1900-01-01 02:42:00	95.9006	97.36	98.8108	98.03	51.326	62.4167	75.3243	53.68	7.99503	2.64167	4.11351	6.57	1.05801	0.222222	0.683784	0.76	14.6088	15.775	14.1243	13.31
50.8	1900-01-01 02:48:00	95.7569	97.58	99.1351	97.68	44.9171	61.7778	68.6757	47.46	8.18232	2.50833	3.5	7.91	1	0.288889	0.791892	0.71	14.8569	15.8333	14.5865	13.56
50.9	1900-01-01 02:54:00	96	97.67	98.4324	97.97	45.6022	62.5833	70.4865	45.59	7.98619	2.22778	4.52162	7.33	1	0.238889	0.710811	0.8	14.7254	15.8667	15.0027	13.62
51	1900-01-01 03:00:00	96.1271	97.81	98.4324	97.95	45.4972	59.6667	86.8919	47.08	6.65967	2.88333	3.17568	7.23	1.05801	0.25	0.762162	0.8	14.6409	15.7417	15.2541	13.29
51.1	1900-01-01 03:06:00	96	97.56	98.6757	97.92	46.0608	70.2222	119.703	46.86	6.89282	2.48333	4.37568	7.4	1.04199	0.238889	0.908108	0.8	14.3807	15.6611	14.7919	13.33
51.2	1900-01-01 03:12:00	95.9171	97.36	97.8378	97.65	49.2044	54.3333	100.838	54.57	6.23978	1.99722	8.34054	8.48	1.14641	0.205556	0.756757	0.8	14.1845	15.3056	17.1378	13.36
51.3	1900-01-01 03:18:00	96.1878	97.44	98.1622	98.57	50.337	56.0278	129.432	57.78	5.32597	2.50833	9.54595	5.54	1.25967	0.338889	1.33784	0.78	13.7519	15.1833	15.3865	13.51
51.4	1900-01-01 03:24:00	96.3812	97.14	97.8649	98.7	49.5967	54.9167	109.649	55.89	5.29834	3.18889	8.91351	8.73	1.17017	0.258333	0.854054	0.87	13.8155	15.4806	15.927	13.29
51.5	1900-01-01 03:30:00	96.2431	97.75	98.1622	98.43	49.8177	54.1389	147.541	62.84	5.34475	2.83333	11.4595	3.65	1.2	0.183333	1.38108	0.68	13.9508	15.6389	14.5486	13.71
51.6	1900-01-01 03:36:00	96.558	97.94	98.3243	98.24	53.1989	52.1944	139.811	65.92	4.56133	1.87778	11.2162	0.92	1.21271	0.416667	1.08649	0.48	13.732	15.4167	14.7297	13.72
51.7	1900-01-01 03:42:00	96.6354	97.78	97.8378	99.22	46.8619	51.5	129.541	61.08	6.23646	1.50278	11.7649	1.16	1.08066	0.313889	0.962162	0.66	14.0398	15.3778	15.8865	13.25
51.8	1900-01-01 03:48:00	96.8508	97.81	97.8378	99.27	46.8619	62.3889	112.838	61.86	4.79503	1.03611	6.91892	1.01	1.06077	0.266667	0.778378	0.59	14.311	15.45	16.2622	13.22
51.9	1900-01-01 03:54:00	97.0718	97.69	98.1351	99.19	48.4751	54.8333	95.0811	58.38	4.49448	2.96667	6.0027	1.03	1.03591	0.141667	0.686486	0.54	14.1856	15.6944	15.2081	13.42
52	1900-01-01 04:00:00	97.2541	97.44	98.1081	98.95	49.7293	55.6111	88.6757	61.73	4.3663	4.35833	4.05405	1.29	1.10994	0.141667	0.7	0.41	14.137	16.0639	15.673	13.81
52.1	1900-01-01 04:06:00	97.0387	97.64	98.6757	98.46	46.1657	51.6667	86.2432	71.57	5.9895	4.84167	3.00811	1.09	1.0326	0.197222	0.77027	0.29	14.279	15.6	15.2	14.18
52.2	1900-01-01 04:12:00	96.9448	97.69	98.1892	98.62	44.6575	55.2778	83.6757	74.05	4.93149	2.85833	2.88919	1.44	1.02376	0.238889	0.732432	0.46	14.5552	15.1889	15.0541	14.18
52.3	1900-01-01 04:18:00	97.1823	96.72	98.3514	98.27	45.6077	65.3611	79.7297	84.41	4.07293	3.54167	3.45135	1.06	1.0895	0.130556	0.783784	0.46	14.2619	15.7111	15.4514	13.71
52.4	1900-01-01 04:24:00	96.9392	97.56	97.6216	99.95	46.232	59.6111	81.3514	78.54	4.91768	3.91667	1.68919	1.17	1.05304	0.1	0.637838	0.1	14.3044	15.8722	15.6459	15.46
52.5	1900-01-01 04:30:00	97.0166	97.25	98.4865	99.89	46.9061	60.8056	71.9189	62.86	4.02762	4.92778	4.26216	1.67	1.06409	0.227778	0.710811	0.41	14.5453	15.5611	15.5784	14.35
52.6	1900-01-01 04:36:00	96.547	97.03	98.6486	99.92	46.9724	60.8889	69.1081	61.05	6.32707	4.19722	3.93243	1.8	1.00442	0.211111	0.72973	0.52	14.626	15.3333	14.8486	13.63
52.7	1900-01-01 04:42:00	96.6851	96.94	98.973	99.81	44.9945	55.7778	66.6486	60.38	6.96796	4.38056	2.46216	2.37	1	0.252778	0.786486	0.61	14.568	15.3139	14.8486	13.47
52.8	1900-01-01 04:48:00	96.9558	97.11	98.8919	99.73	44.0552	57.4722	66.7568	58.3	6.35028	4.85	2.81081	3.07	1	0.352778	0.778378	0.68	14.4856	15.2694	14.6297	13.38
52.9	1900-01-01 04:54:00	97.0994	97.22	98.7568	99.54	47.4309	54.6944	67.8108	57.86	5.6768	3.71111	2.36216	3.42	1.0011	0.336111	0.689189	0.7	14.316	15.2389	14.8054	13.37
53	1900-01-01 05:00:00	96.895	97.03	98.6757	99.97	45.0608	55.6944	65.5135	58.7	4.41381	4.10278	2.65405	3.56	1.1	0.358333	0.759459	0.64	14.2061	15.525	14.9189	13.51
53.1	1900-01-01 05:06:00	97.0221	97.03	98.8108	99.76	44.7845	57.5278	61.5676	58.68	4.28343	4.00556	1.49189	3.14	1.10718	0.438889	0.72973	0.72	14.2934	15.475	14.9811	13.55
53.2	1900-01-01 05:12:00	97.8011	97.14	99.1081	99.62	71.8619	69.8333	61.7568	60.92	2.14641	4.10556	1.15405	3.34	1.16409	0.338889	0.627027	0.67	13.9878	15.5139	15.1568	13.44
53.3	1900-01-01 05:18:00	97.8398	97.19	99.2432	99.49	87.0608	53.5556	67.7297	59.32	1.13978	4.95556	0.959459	4.27	0.924862	0.330556	0.659459	0.66	14.2166	16.0556	14.8838	13.72
53.4	1900-01-01 05:24:00	97.8011	97.19	98.2432	99.51	96.5138	54.9444	81.3243	59.14	7.45028	5.34722	2.65405	3.45	1.19448	0.2	0.681081	0.6	15.1448	15.9472	15.2324	13.72
53.5	1900-01-01 05:30:00	97.7072	97.42	98.2432	99.7	104.188	54.0833	85.1892	60.54	4.24696	5.25278	1.95135	2.28	1.10884	0.244444	0.667568	0.48	15.3326	16.0667	15.5216	13.67
53.6	1900-01-01 05:36:00	97.3757	97.56	98.8378	99.32	94.0552	54	78	60.27	4.21657	4.275	3.86486	2.02	1.15304	0.288889	0.697297	0.5	15.0204	15.9306	15.2622	13.52
53.7	1900-01-01 05:42:00	97.4696	97.36	98.4865	99.27	91.1381	55.5	82.5676	59.95	3.83812	4.79722	2.97297	2	1.01823	0.163889	0.789189	0.51	15.4762	15.8806	15.0757	13.46
53.8	1900-01-01 05:48:00	97.232	97.67	98.1351	99.14	78.0829	53.1111	79.8108	61.49	6.94475	4.48333	4.73784	1.74	1.07127	0.394444	0.82973	0.4	15.1149	15.6194	15.0108	13.68
53.9	1900-01-01 05:54:00	97.6961	97.81	98.7568	99.19	74.8122	57.7222	78.027	58.65	6.20166	3.41944	2.23784	1.64	1.15083	0.305556	0.654054	0.41	14.8713	15.6056	15.3622	13.62
54	1900-01-01 06:00:00	97.9282	98	97.973	99.24	71.1492	57.2778	84.2162	59.54	5.9232	4.44167	2.55946	1.6	1.15249	0.405556	0.735135	0.46	14.5652	15.4222	15.273	13.51
54.1	1900-01-01 06:06:00	98.1989	97.78	97.8919	99	76.2873	57.3056	80.5946	57.81	3.15525	3.53333	3.16757	1.53	1.10773	0.402778	0.672973	0.42	14.2497	15.4194	15.3784	13.43
54.2	1900-01-01 06:12:00	98.3149	98.03	98.1622	99.03	78.9503	55.9444	90.7027	58.41	1.4547	3.6	2.02432	1.37	0.966298	0.3	0.594595	0.41	14.2083	15.5806	15.7784	13.58
54.3	1900-01-01 06:18:00	98.011	97.67	97.5676	98.92	78.8564	57.1944	88.2703	58.35	1.38177	4	2.84054	1.1	0.781768	0.366667	0.648649	0.4	14.8133	15.3667	16.0351	13.6
54.4	1900-01-01 06:24:00	98.0773	97.86	98.1081	98.89	78.674	56.1667	87.1622	58.68	1.4105	3.86944	3.03243	1.14	0.71768	0.336111	0.705405	0.42	15	15.2	15.9135	13.5
54.5	1900-01-01 06:30:00	98.1878	98.06	97.9459	99	79.8785	58.7222	84.0811	58.03	1.17514	3.15556	2.19459	1.17	0.659116	0.25	0.832432	0.49	15.074	15.25	15.3054	13.35
54.6	1900-01-01 06:36:00	98.1768	98.56	98.5676	98.86	67.895	52.7778	86.2432	56.73	1.18287	2.63889	2.12973	1.2	1.00276	0.236111	0.810811	0.45	14.1873	15.2	14.8162	13.3
54.7	1900-01-01 06:42:00	98.5856	98.33	98.027	98.89	67.1547	61.9722	79.6486	58.68	1.61989	2.09722	4.08919	0.98	0.786188	0.283333	0.732432	0.45	13.8674	15.025	15.0162	13.36
54.8	1900-01-01 06:48:00	98.4641	98.58	97.7568	99.35	64.6961	54.0833	77.7838	57.92	1.43425	1.49167	3.77027	0.75	0.7	0.155556	0.702703	0.5	14.4514	14.8278	15.373	13.16
54.9	1900-01-01 06:54:00	98.1105	97.75	98.1622	98.76	64.8895	53.6111	88.7568	56.65	1.35249	2.90556	2.38378	0.89	0.732044	0.1	0.740541	0.48	14.4409	15.2917	14.9108	12.99
55	1900-01-01 07:00:00	98.4199	97.69	98.1081	98.86	64.5083	53.4722	76.1081	57.27	1.14088	3.87778	1.37568	0.88	0.779558	0.133333	0.581081	0.41	14.2436	15.525	15.0757	13.31
55.1	1900-01-01 07:06:00	98.2376	98.31	98.3784	98.81	65.8398	53.6944	74.8649	57.24	1.27735	2.68056	1.41081	0.93	0.785083	0.197222	0.6	0.46	14.005	15.4361	15.3405	13.34
55.2	1900-01-01 07:12:00	98.3481	98.39	98.6757	98.84	64.4033	52.7778	67.6486	57.46	1.38398	1.74444	2.53514	0.99	0.824309	0.183333	0.764865	0.4	14.0315	15.1194	15.1541	13.38
55.3	1900-01-01 07:18:00	98.2762	98.33	98.8919	98.84	67.884	53.7222	69.1892	58.97	0.839227	1.75833	2.23243	0.8	0.907182	0.244444	0.886486	0.36	13.5768	15.0111	14.3703	13.56
55.4	1900-01-01 07:24:00	98.989	98.44	99.3243	98.95	60.4088	51.3889	66.2432	60.3	0.777348	2.84722	3.1973	0.8	0.950829	0.191667	0.886486	0.4	13.2674	15.3472	14.0054	13.45
55.5	1900-01-01 07:30:00	99.0663	97.97	99.027	98.51	60.4917	66.2222	66.9459	59.54	1.11713	2.26389	2.01081	0.86	0.979006	0.236111	0.9	0.38	13.2519	15.8722	13.8595	13.46
55.6	1900-01-01 07:36:00	98.8453	97.83	98.4054	98.27	63.1602	68.9167	74.1351	59.46	0.921547	2.82222	1.78378	0.83	0.81326	0.186111	0.821622	0.39	13.9077	15.8194	13.8081	13.61
55.7	1900-01-01 07:42:00	98.6077	97.67	98	98.35	64.8177	62.6111	91.5135	58.35	0.801657	4.63889	1.86486	0.92	0.619889	0.205556	0.82973	0.36	14.5796	15.6639	13.9568	13.6
55.8	1900-01-01 07:48:00	98.8232	98.06	98.0811	98.73	59.8508	65.2778	86.973	60.73	0.99779	3.63611	1.09189	0.99	1.0232	0.238889	0.435135	0.36	13.4619	15.1389	15.1568	13.64
55.9	1900-01-01 07:54:00	98.5967	98.11	98.7297	98.32	61.8895	67.1111	86.0811	65.54	0.872376	3.2	8.05676	2.49	1.03591	0.380556	0.997297	0.5	13.1884	14.6417	14.3054	13.82
56	1900-01-01 08:00:00	98.453	96.67	98.0541	98.3	68.3867	83.5278	79.1351	68.11	0.992818	2.51667	4.83243	0.63	0.944199	0.5	0.945946	0.37	13.5188	14.2778	14.1027	13.97
56.1	1900-01-01 08:06:00	98.4641	96.81	97.8108	97.92	73.4475	68.5	74.6757	72.08	0.714365	3.71389	4.06486	1.17	0.727072	0.141667	0.921622	0.21	14.1718	16.2611	14.4973	14.79
56.2	1900-01-01 08:12:00	97.8729	94.67	98.4595	97.03	79.1768	69.1944	73.3514	76.84	3.79724	2.81667	4.14595	3.19	0.574586	0.127778	1.00811	0.1	14.6044	16.5639	14.2973	15.39
56.3	1900-01-01 08:18:00	98.1989	96.25	98.2703	97.38	68.1823	66.9722	92.5676	72.65	2.43812	2.86389	5.38378	2.15	0.79116	0.244444	0.935135	0.25	14.4912	16.3444	13.8757	15.52
56.4	1900-01-01 08:24:00	98.221	96.81	98.0541	97.84	59.6961	70.8333	80.1081	67.43	1.89171	2.54444	5.23514	1.89	0.776243	0.127778	0.859459	0.1	13.958	16.2722	14.5757	15.16
56.5	1900-01-01 08:30:00	98.9558	97.31	97.8919	97.41	63.1436	70.8611	74.4054	69.95	1.73702	3.33611	3.21081	2.27	0.823757	0.1	0.835135	0.1	13.6221	15.9806	14.8568	15.49
56.6	1900-01-01 08:36:00	98.884	97.03	97.8378	97.27	65.7735	63.4722	73.5135	68.92	2.5232	4.46111	2.87838	4.07	0.909392	0.172222	0.824324	0.23	13.3133	15.8306	14.9405	15.5
56.7	1900-01-01 08:42:00	98.7514	96.75	97.6757	96.81	66.3591	61.3889	71.3514	75.35	2.71105	5.43889	2.93514	7.12	0.859669	0.102778	0.845946	0.38	13.3939	16.1778	14.9135	15.15
56.8	1900-01-01 08:48:00	98.1989	97.17	97.7027	96.3	71.6519	76.6667	71.5676	74.05	2.05856	5.74722	3.14595	1.84	0.781768	0.188889	0.818919	0.08	13.5751	16.3694	14.9324	15.69
56.9	1900-01-01 08:54:00	98.0663	96.97	97.7297	96.54	73.5801	79.0556	69.9459	72.38	1.15138	4.30278	1.97568	2.03	0.725414	0.1	0.840541	0.04	13.8033	17.2833	14.8216	16.07
57	1900-01-01 09:00:00	98.0884	97	98.3243	96.7	83.2486	75.7778	72.4865	73.95	0.886188	6.75278	2.21351	2	0.570718	0.169444	0.754054	0.1	14.0497	16.0583	15.2811	15.65
57.1	1900-01-01 09:06:00	98.1381	96.47	98.4865	97.43	86.8674	80.5	70.7297	72.78	0.760773	3.66111	2.45946	0.8	0.581768	0.236111	0.7	0.13	14.0878	15.9167	15.027	15.43
57.2	1900-01-01 09:12:00	98.5801	96.92	98.027	97.19	88.105	80.6111	70.9459	70.24	0.954696	6.02222	2.21622	1.21	0.526519	0.130556	0.740541	0.11	14.0746	15.8611	15.1541	14.92
57.3	1900-01-01 09:18:00	98.6077	96.94	97.9189	97.03	74.2818	69.6944	68.2703	72.57	1.33315	5.22222	2.23784	1.58	0.662983	0.227778	0.745946	0.03	13.9972	17.1972	15.1703	15.2
57.4	1900-01-01 09:24:00	98.547	96.83	98.3243	96.78	79.6464	67.8056	68.8108	73.3	1.16243	4.55833	1.75405	1.22	0.698343	0.222222	0.754054	0.01	13.9884	17.3611	15.3	15.67
57.5	1900-01-01 09:30:00	98.6243	96.56	98.8378	97.08	95.4199	68.1667	67.4865	68.08	0.90663	3.575	1.65405	0.99	0.5	0.138889	0.683784	0.06	14.4707	17.6694	15.127	15.46
57.6	1900-01-01 09:36:00	97.895	96.69	98.0541	96.97	93.0773	65.6944	76.1892	71.03	1.40221	5.55556	2.01351	1.66	0.539227	0.2	0.681081	0.01	15.0249	17.5611	15.2514	15.59
57.7	1900-01-01 09:42:00	97.2044	96.39	98.8919	97.22	98.1492	57.3333	69.4865	71.19	2.71381	7.06944	1.08378	1.02	0.71768	0.175	0.562162	0.06	15.1442	17.8028	15.3838	15.38
57.8	1900-01-01 09:48:00	97.7845	96.5	99.1081	97.16	100.343	54.3056	69.9459	69.89	3.1105	7.93056	1.07568	1	0.773481	0.205556	0.591892	0.17	14.7459	17.7833	15.4486	14.75
57.9	1900-01-01 09:54:00	97.1105	96.47	98.8108	96.92	95.7072	53.3056	71.4865	73.11	2.40718	8.02778	1.14324	1.34	0.766851	0.241667	0.589189	0.1	14.5746	17.7361	14.9459	14.93
58	1900-01-01 10:00:00	97.1989	96.67	99.2162	97.22	97.0608	52.75	60.8108	71.51	2.36243	8.06389	1.38378	1.36	0.764641	0.227778	0.616216	0.01	14.5624	17.7472	14.3108	15.54
58.1	1900-01-01 10:06:00	97.2597	96.69	99.4595	97	97.9613	51.7778	61.6486	69.57	2.81326	6.97222	1.03514	1.44	0.7	0.258333	0.554054	0.05	14.6343	17.6861	14.1081	15.7
58.2	1900-01-01 10:12:00	97.0773	96.33	99.4054	96.46	95.1547	51.3333	61.1892	71.86	2.95249	8.69444	0.883784	2.21	0.7	0.222222	0.489189	0.04	14.7685	17.1639	14.5541	15.75
58.3	1900-01-01 10:18:00	97.1934	96.47	99.0541	96.16	94.9392	50.7778	62.3243	64.08	3.00608	7.46111	0.832432	1.83	0.633702	0.219444	0.491892	0.08	15.0912	17.05	14.373	16
58.4	1900-01-01 10:24:00	97.0608	96.97	99.5946	96.65	93.9392	51.1389	59.5135	73.05	2.7674	5.92778	0.645946	2.53	0.753039	0.386111	0.483784	0.08	15.0663	16.7583	14.573	16.11
58.5	1900-01-01 10:30:00	97.6022	96.83	99.4054	97.35	93.3812	54.1111	60.027	65.62	2.69061	5.65278	0.6	0.84	0.762431	0.388889	0.451351	0.15	14.9265	16.5917	14.6162	15.56
58.6	1900-01-01 10:36:00	96.7845	96.92	98.9189	96.11	92.2265	52.5833	66.2162	67.65	2.39006	5.27778	0.645946	2.19	0.733149	0.4	0.445946	0	14.7315	16.2083	14.6297	15.71
58.7	1900-01-01 10:42:00	96.8122	96.67	99.6216	95.97	78.9061	51.4444	85.8919	69.84	7.16133	4.28611	0.864865	2.14	0.745856	0.4	0.475676	0	15.0166	16.0667	12.9189	16.44
58.8	1900-01-01 10:48:00	96.3536	96.39	97.973	95.78	80.6464	53.5556	109.757	71.22	7.7453	3.76111	4.38378	3.42	0.769613	0.433333	0.564865	0	15.3348	16.25	14.8784	16.49
58.9	1900-01-01 10:54:00	96.3094	97.03	97.5676	96.16	70.674	58.3611	118	71.16	8.89227	2.36111	4.47838	2.56	0.719337	0.261111	0.448649	0.05	15.5215	16.3833	16.3486	16.24
59	1900-01-01 11:00:00	96.3149	96.11	97.2973	95.89	69.8232	61.4167	94.1622	72.49	7.07845	4.24444	6.13784	3.31	0.681768	0.405556	0.618919	0	15.6044	16.6667	16.6108	16.16
59.1	1900-01-01 11:06:00	96.3149	96.39	97.7297	96.11	68.4365	61.9722	89	69.08	6.07072	5.23889	6.44324	2.62	0.654696	0.4	0.651351	0.12	15.7	16.4	16.4946	15.83
59.2	1900-01-01 11:12:00	96.4586	96.17	97.4865	96.22	70.5801	55.6944	83.4595	70.22	5.63978	12.8556	4.94865	2.64	0.666298	0.336111	0.743243	0.05	15.7	16.0833	16.2027	15.74
59.3	1900-01-01 11:18:00	96.6354	95.75	97.6757	96.3	67.0608	54.5278	84.7027	71.81	5.16575	10.7722	4.74054	1.49	0.677348	0.266667	0.672973	0.11	15.5812	16.525	16.3243	15.84
59.4	1900-01-01 11:24:00	96.9282	95.94	97.8108	96.14	68.8453	49.2222	83.4054	72.3	4.51492	12.2222	3.91892	0.95	0.7	0.202778	0.6	0.11	15.2199	16.7917	16.8297	15.69
59.5	1900-01-01 11:30:00	97	95.72	96.973	97.46	68.1436	49.4722	89.1351	63.3	4.21823	10.3167	2.82703	0.62	0.7	0.216667	0.602703	0.15	15.0376	16.8972	16.5973	15.35
59.6	1900-01-01 11:36:00	97.0884	96.19	97.2973	97.65	67.9503	52.0278	87.5405	63.35	5.35746	8.96667	3.99459	1.06	0.745856	0.383333	0.656757	0.28	14.863	16.4583	16.7054	14.75
59.7	1900-01-01 11:42:00	97.0939	95.5	97.5135	97.81	67.8011	51.8056	84.5135	67.89	4.98011	9.48611	2.85676	0.92	0.909945	0.361111	0.686486	0.33	14.4569	16.1056	16.7135	14.57
59.8	1900-01-01 11:48:00	97.2044	95.42	97.5405	98.62	67.4641	49.9444	83.0541	66.16	4.26077	11.3194	2.2	0.67	0.79779	0.177778	0.640541	0.32	14.6033	14.9389	16.6541	14.39
59.9	1900-01-01 11:54:00	97.0994	95.78	97.7568	98.32	68.4586	54.75	90.8108	69.97	3.95249	9.99722	3.62162	0.79	0.80442	0.247222	0.743243	0.22	14.5409	14.4028	16.7216	14.78
60	1900-01-01 12:00:00	97.1326	95.03	97.6486	98.7	65.8343	50.8889	91.4054	65.46	4.59171	15	3.35405	0.7	0.782873	0.311111	0.708108	0.29	14.7177	15.5222	17.273	14.55
60.1	1900-01-01 12:06:00	97.547	95.42	97.8108	98.11	74.3425	49.6389	73.3514	74.03	2.59558	15.4667	4.69189	1.96	0.8	0.325	0.778378	0.31	14.5917	16.1	17.4243	14.77
60.2	1900-01-01 12:12:00	97.2155	95.14	98.0541	98.76	84.1215	55.3333	62.9459	60.05	0.820442	11.5139	11.0108	2.74	0.78453	0.247222	0.794595	0.31	14.5238	16.1	16.3892	14.67
60.3	1900-01-01 12:18:00	97.0331	95.83	98.027	98.14	89.5746	54.7778	61.4054	58.73	1.27017	8.58611	14.4324	5.83	0.723204	0.291667	0.7	0.38	14.9619	15.8667	15.4622	14.85
60.4	1900-01-01 12:24:00	97.1934	96.19	98.1892	97.84	87.9227	54.6667	65.1081	75.43	2.43923	11.2111	11.9081	2.26	0.653039	0.327778	0.745946	0.4	15.2917	15.2556	15.6595	14.87
60.5	1900-01-01 12:30:00	97.0663	95.33	98.5135	97.46	97.9779	55.7222	63.1622	89.59	5.10276	11.0639	10.173	1.06	0.733702	0.266667	0.862162	0.21	15.3409	15.6944	15.0324	15.31
60.6	1900-01-01 12:36:00	96.7956	95.14	98	98.32	90.2044	55.3611	55.5405	75.3	6.04862	9.36111	16.9459	1.84	0.837017	0.252778	0.7	0.05	14.9685	15.8806	14.9892	15.65
60.7	1900-01-01 12:42:00	97.1657	95.22	97.6216	98.76	85.5691	55.6667	53.5676	63.08	3.98177	8.95833	16.3514	4.52	0.81326	0.252778	0.8	0.35	14.6166	16.1694	15.0216	14.73
60.8	1900-01-01 12:48:00	97.0166	95.42	96.5946	97.78	66.5359	54.5556	57.3514	70.43	8.05414	8.66389	14.5946	3.38	0.945304	0.227778	0.867568	0.52	14.2624	16.4	15.0216	14.28
60.9	1900-01-01 12:54:00	97.0221	95.58	94.5405	98.43	58.1105	55.6111	59.4595	67.73	10.3845	6.75	14.5946	0.69	0.983425	0.258333	0.932432	0.47	14.111	16.4417	14.773	14.23
61	1900-01-01 13:00:00	97.3646	95.42	92.9189	98.14	62.3978	56.9167	63.1081	71.59	11.3276	8.18056	13.8108	0.61	1.18177	0.355556	1.01351	0.24	13.8343	16.3278	14.5973	14.25
61.1	1900-01-01 13:06:00	97.2818	95.97	92.4595	98.84	83.9061	56.3333	65.4595	65.92	3.49613	11.1972	13.973	0.8	1.01823	0.691667	0.883784	0.21	13.4856	15.3917	14.8135	14.46
61.2	1900-01-01 13:12:00	97.4365	95.22	95.2703	97.19	88.8287	50.1944	64.7027	67.76	1.56851	10.0028	15.2703	5.98	0.734254	0.630556	0.789189	0.56	14.042	14.9667	15.1919	14.38
61.3	1900-01-01 13:18:00	97.9282	95.69	96.8919	96.86	95.6133	52.4722	71.7838	67.11	2.36685	8.86667	13.3351	5.8	0.459669	0.633333	0.824324	0.36	15.3127	15.0722	15.3703	15.78
61.4	1900-01-01 13:24:00	96.9061	95.72	97.1892	96.97	78	53.5833	71.1622	69.3	7.04088	7.40833	10.8081	5.53	0.91547	0.583333	0.697297	0.36	14.5552	14.6944	14.8676	15.6
61.5	1900-01-01 13:30:00	96.6796	95.39	97.8108	97.24	65.6409	56.4722	71.0541	63.78	12.2083	6.87222	11.5541	4.08	1.19448	0.425	0.672973	0.29	14.0376	15.4583	14.8486	15.77
61.6	1900-01-01 13:36:00	97.1105	95.19	97.6216	97.76	64.7624	50.6389	66.3784	61.3	7.99945	7.8	16.973	2.3	1.16851	0.477778	0.8	0.32	13.8624	15.7472	14.7378	15.21
61.7	1900-01-01 13:42:00	97.1215	95.83	97.1622	97.51	63.1492	51.3333	63.4324	63.57	4.26298	6.3	16.8108	3.64	1.1	0.558333	0.821622	0.47	13.7431	15.6889	14.7865	14.56
61.8	1900-01-01 13:48:00	97.1436	95.53	97.1351	97.43	62.7735	56.1111	61.4324	66.14	3.4895	4.8	14.2703	3.84	0.942541	0.622222	0.8	0.38	13.5591	15.1722	14.9703	14.4
61.9	1900-01-01 13:54:00	98.0166	95.89	97	97.51	65.5304	54.1389	61.6757	68.08	1.11215	4.73889	13.6486	3.76	0.950276	0.619444	0.772973	0.3	13.5376	14.9139	15.2514	14.83
62	1900-01-01 14:00:00	98.7072	95.89	97.1351	97.27	59.1657	54.9167	61.2703	68.97	0.635912	5.13611	13.0541	4.48	0.923204	0.580556	0.72973	0.31	12.9768	15.1389	15.3	15.13
62.1	1900-01-01 14:06:00	98.9779	95.81	97.3514	97.03	53.2099	54.7222	60.1622	69.27	0.632597	4.85278	15.6486	5.07	0.918785	0.619444	0.848649	0.34	12.5669	15.1778	15.1919	15.28
62.2	1900-01-01 14:12:00	99.3425	95.44	97.6757	96.97	53.8011	54.3889	61.8378	64.19	0.864641	5.05	15.4595	6.78	0.9	0.688889	0.816216	0.3	12.547	14.9	15.0703	15.75
62.3	1900-01-01 14:18:00	98.116	95.33	96.4865	97.03	54.6354	54.7778	58.6486	57.08	1.83591	5.72778	18.4324	6.95	0.907735	0.680556	0.824324	0.39	13.3757	14.9833	14.7514	15.43
62.4	1900-01-01 14:24:00	98.0663	95.42	96.3784	97	57.2762	55.3611	60.2162	56.22	2.90387	6.31944	15.3784	9.09	1.04972	0.569444	0.835135	0.45	13.9895	15.3167	14.5351	15.32
62.5	1900-01-01 14:30:00	97.3149	95.61	97.8378	97.7	54.6961	54.5	58.2432	58.73	2.88508	7.54444	16.1081	4.51	1.07845	0.480556	0.756757	0.49	14.2773	15.3833	14.9838	14.9
62.6	1900-01-01 14:36:00	97.5028	95.42	98	97.22	58.011	50.5556	59.0541	59.86	1.98564	7.26389	15.5135	6.95	1.02044	0.569444	0.7	0.54	14.1193	15.5	15.1514	14.34
62.7	1900-01-01 14:42:00	97.6298	96.11	97.7297	97.14	60.7845	49.8889	59.7297	61.62	2.57901	6.39722	14.9459	4.91	0.992818	0.683333	0.7	0.45	14.2895	15.1278	15.2919	14.49
62.8	1900-01-01 14:48:00	97.011	96.17	97.8108	97.03	62.3315	51.3056	60.4054	53.65	3.80773	6.32222	14.2162	5.88	1.01657	0.638889	0.7	0.41	14.547	15.0694	15.3	14.52
62.9	1900-01-01 14:54:00	96.6354	96.58	97.5946	97.27	66.3591	67.3889	69.3514	57.76	4.11105	8.78333	11.8432	5.87	1.22873	0.425	0.794595	0.42	14.2459	15.1806	15.2784	14.43
63	1900-01-01 15:00:00	97.0829	95.11	97.6486	97.03	57.8011	53.1111	66.027	61.03	3.89006	11.2889	11.4297	7.71	1.3105	0.411111	0.8	0.45	14.4099	15.6556	15.6135	14.61
63.1	1900-01-01 15:06:00	97.4586	96.25	97.4324	97.08	67.3315	50.5556	66.7297	56.65	3.57238	10.1806	10.7946	8.34	1.30994	0.369444	0.816216	0.48	13.9834	15.775	15.8351	15.01
63.2	1900-01-01 15:12:00	97.5967	96.33	97.2162	96.95	74.5525	53.75	63.4324	56.59	2.23094	10.1806	11.8919	9.91	1.13149	0.263889	0.810811	0.54	14.3254	16.1028	15.7649	14.82
63.3	1900-01-01 15:18:00	97.1713	96.72	97.1892	97	76.2486	53.5556	64.973	55.76	3.0989	8.41111	11.9973	9.17	1.12486	0.425	0.835135	0.55	14.7713	15.7417	15.6649	14.99
63.4	1900-01-01 15:24:00	97.1602	96.94	97.5135	97	83.011	53.7778	57.4054	55.92	3.6558	7.46944	16.5135	9.44	1.00497	0.55	0.805405	0.58	15.389	15.0583	15.0514	15.07
63.5	1900-01-01 15:30:00	96.9448	96.36	97.5946	97.03	81.9061	55.9167	58.4324	56.35	2.33923	6.85556	16.6757	5.78	0.942541	0.383333	0.77027	0.51	15.6983	15.3917	14.9189	14.9
63.6	1900-01-01 15:36:00	97.0055	96.64	97.5405	97.16	83.4475	58.0833	58.7297	55.32	3.98343	6.30278	16.6486	7.79	1.01547	0.322222	0.77027	0.6	16.0547	15.8333	14.8784	14.31
63.7	1900-01-01 15:42:00	97.0497	96.81	97.6757	97.3	87.0608	56	58.6216	57	5.5768	6.5	16.7838	6.76	1.00331	0.402778	0.732432	0.59	15.5856	15.8528	14.8486	14.52
63.8	1900-01-01 15:48:00	96.5083	96.19	97	97.14	96.7293	49.9444	62.9459	62.3	6.12873	12.7778	15.1081	6.84	0.9	0.230556	0.859459	0.56	16.2182	15.5	14.7432	14.54
63.9	1900-01-01 15:54:00	96.6188	96.39	96.6757	97.59	95.2983	50.75	57.5405	62.59	3.50442	10.0111	15.8378	1.9	0.916575	0.258333	0.881081	0.45	16.4436	15.8944	14.8568	14.33
64	1900-01-01 16:00:00	96.9171	96.56	97.0811	98.14	92.7459	54.75	59.3243	54.81	1.87072	6.37222	14.6973	7.36	0.849171	0.477778	0.856757	0.93	16.5298	15.6056	14.7541	13.15
64.1	1900-01-01 16:06:00	96.8122	96.69	97.8919	98.3	66.4751	54.6389	64.0541	46.65	10.411	5.93611	12.1	10.14	1.11215	0.338889	0.924324	1.2	14.9238	15.5944	14.9	12.24
64.2	1900-01-01 16:12:00	96.8398	96.31	98.0541	98.7	63.5856	52.0278	62.0541	48.11	14.0221	8.13611	13.4649	11.77	1.04309	0.366667	0.935135	1.16	14.7691	15.6083	14.3811	12.13
64.3	1900-01-01 16:18:00	97.011	96.47	98.0811	98.78	62.8011	50.9722	62.2162	48.51	15.9282	6.96667	12.9324	12.76	1.11547	0.380556	0.916216	1.11	14.6967	15.6361	14.4541	12.2
64.4	1900-01-01 16:24:00	96.9779	96.56	97.973	98.05	62.8564	52.3889	55.8108	51.16	10.4354	5.43056	14.1757	13.51	0.99116	0.45	0.972973	1.1	14.8536	15.3306	14.2649	12.51
64.5	1900-01-01 16:30:00	96.5912	96.5	97.9189	97.54	57.105	54.3056	54.1081	51.65	7.92376	5.175	14.7838	10.51	0.822099	0.452778	0.881081	0.9	15.7	15.4611	14.2946	13.85
64.6	1900-01-01 16:36:00	96.3867	96.44	98.027	96.54	54.0166	57	53.5405	47.81	6.40773	3.53056	14.5405	9.53	0.895028	0.541667	0.883784	0.68	15.5994	15.2444	14.6	15.11
64.7	1900-01-01 16:42:00	96.0939	96.44	98	96.43	54.4586	60.0833	53.7568	48.78	6.1547	3.54722	14.7297	10.2	0.948066	0.594444	0.8	0.72	15.3221	14.65	14.7622	14.67
64.8	1900-01-01 16:48:00	96	96.56	97.973	96.3	58.3702	53.7222	53.6486	44.89	6.80497	4.5	14.2162	12.76	0.81547	0.577778	0.8	0.81	15.5099	14.9	14.9973	14.51
64.9	1900-01-01 16:54:00	95.9834	96.83	97.3514	96.81	59.4365	51.8611	52.8378	44.78	6.58785	4.91111	10.8432	13.35	0.8	0.561111	0.759459	0.86	15.7	15.1	15.2892	14.48
65	1900-01-01 17:00:00	95.895	96.39	97.1081	96.89	61.0221	52.1944	52.7838	45.38	6.38066	5.81944	10.3	13.24	0.8	0.472222	0.7	0.9	15.7492	15.5667	15.7622	14.37
65.1	1900-01-01 17:06:00	95.8343	96.11	97.2162	96.65	60.2652	49.2222	52.2703	45.7	6.25083	5.11667	10.1405	12.62	0.8	0.630556	0.724324	0.82	15.6729	15.3972	15.8	14.36
65.2	1900-01-01 17:12:00	95.8729	96.89	97.3784	96.54	61.3757	48.75	52.1892	46.54	6.1442	4.98056	9.53514	11.2	0.8	0.6	0.72973	0.78	15.6503	15.2472	15.8973	14.48
65.3	1900-01-01 17:18:00	95.7624	96.75	97.1351	96	61.5138	49.3056	52.3243	49	6.05525	4.38333	9.32162	9.46	0.8	0.641667	0.740541	0.7	15.6845	15.3	15.8595	14.73
65.4	1900-01-01 17:24:00	95.9558	97.03	97.4324	96.38	61.6354	47.8333	54.9189	50.49	8.04862	6.925	8.81081	7.86	0.851934	0.541667	0.775676	0.77	15.5514	15.0889	15.7892	14.6
65.5	1900-01-01 17:30:00	96.0276	97.11	97.2162	96.73	64.3094	50.1389	50.3243	50.78	9.32707	5.78611	11.8541	8.79	0.8	0.572222	0.989189	0.55	15.6713	14.5806	15.1297	14.76
65.6	1900-01-01 17:36:00	96.232	97.28	97.5135	96.76	67.5746	52.5278	52.5135	57.46	8.29116	3.56111	11.2838	4.34	0.8	0.730556	1	0.63	15.7895	13.9056	14.5162	15.01
65.7	1900-01-01 17:42:00	96.5414	97.39	98.0811	96.54	69.0994	52.5	54.2162	46.68	7.90663	3.96111	8.58919	9.55	0.850829	0.641667	0.937838	0.61	15.6033	13.7889	14.5757	14.53
65.8	1900-01-01 17:48:00	96.6519	96.53	97.7297	96.49	66.9227	51.5833	56.1081	47	9.05138	5.84167	10.3486	10	0.930939	0.536111	0.97027	0.66	15.2807	14.3444	14.7811	14.66
65.9	1900-01-01 17:54:00	96.9945	96.78	97.8378	96.14	64.1547	47.9444	54.1892	45.41	9.13039	9.58333	11.4757	10.8	0.972928	0.538889	0.797297	0.71	14.7779	14.6528	14.9649	14.58
66	1900-01-01 18:00:00	96.8674	96.94	98.1892	96.41	63.4862	48.8056	55.3784	45.65	10.0215	9.53056	9.75676	9.97	0.996685	0.511111	0.9	0.7	14.6105	14.4972	14.8703	14.82
66.1	1900-01-01 18:06:00	96.8564	97.17	97.8108	96.24	62.7735	50.1944	51.2973	46.95	10.1	7.87222	9.28108	9.25	0.9	0.4	0.916216	0.7	14.7807	14.7333	14.5973	14.94
66.2	1900-01-01 18:12:00	96.4972	96.92	97.8919	96.03	61.4641	49.8889	51.0541	46.35	10.5547	7.46667	7.6	10.85	0.9	0.363889	0.948649	0.7	14.8646	15.0139	15.1	14.82
66.3	1900-01-01 18:18:00	96.0608	97.17	98.1081	96	60.5028	48.0278	50.3514	46.59	10.9083	5.75278	8.75676	10.08	0.9	0.394444	0.905405	0.7	15.0807	15.2778	14.7568	14.89
66.4	1900-01-01 18:24:00	96.2873	96.81	98	96	60.2928	48.9167	49.0541	46.16	10.7646	8.52778	9.08378	9.93	0.9	0.366667	0.994595	0.69	15.1746	14.6694	14.7649	14.84
66.5	1900-01-01 18:30:00	96.7017	96.86	98	96.03	61.1768	44.7778	49.1622	46.7	10.7238	5.64167	11.2514	10.62	0.9	0.347222	0.956757	0.7	15.1348	15.3694	14.6757	14.77
66.6	1900-01-01 18:36:00	96.7182	96.86	97.9459	96.22	63.6354	47.2222	49.8649	46.78	9.82707	4.40278	12.4784	10.08	0.9	0.361111	0.954054	0.7	15.2	14.9833	14.8351	14.57
66.7	1900-01-01 18:42:00	96.1657	96.61	98	95.97	59.1989	47.8611	49	45.38	9.73812	3.23333	13.8378	10.99	0.9	0.155556	0.9	0.7	15.2536	16.5028	14.6946	14.69
66.8	1900-01-01 18:48:00	96.337	97.14	98	96	59.3149	48.2222	50.5676	44.84	8.94862	2.95556	13.7838	11.03	1.02044	0.225	0.843243	0.7	15.2105	16.7806	14.9595	14.87
66.9	1900-01-01 18:54:00	96.1105	97.42	98	96	60.1934	55.2778	49.4324	45.46	7.64365	2.375	11.1162	10.6	0.951934	0.327778	0.918919	0.7	15.0083	16.65	15.0243	14.9
67	1900-01-01 19:00:00	96.0387	97.33	97.973	96.03	59.3923	58.75	50.8378	47.08	7.15912	2.45556	9.43243	9.73	0.858011	0.125	0.975676	0.7	15.4425	16.7083	15.0054	14.98
67.1	1900-01-01 19:06:00	96.2818	97.11	97.8378	95.35	60.2597	62.3611	49.6486	50.35	6.36519	3.17222	9.73243	9.43	0.922652	0.141667	0.867568	0.73	15.347	16.8194	14.873	14.68
67.2	1900-01-01 19:12:00	96.3646	96.89	98.0811	96.14	61.0939	60.6111	50.8378	51.3	6.58398	3.35556	6.2	10.42	0.9	0.1	0.902703	0.74	15.2779	16.9861	14.9595	14.69
67.3	1900-01-01 19:18:00	96.6851	97.36	97.8649	96.08	63.0773	64.8889	49.5676	49.16	5.99834	2.76389	11.6054	9.15	0.927624	0.272222	0.967568	0.61	15.2735	16.4722	14.1541	14.96
67.4	1900-01-01 19:24:00	96.7403	97.72	98.2432	95.95	63.5414	65.3333	50.7838	47.14	6.23425	1.93611	7.35946	9.46	0.909392	0.1	0.918919	0.66	15.1138	15.9139	14.1189	14.92
67.5	1900-01-01 19:30:00	97.2762	97.39	98.2162	95.92	68.9227	73.5	51.7027	46.92	5.72099	2.65556	8.35946	10.22	1.02486	0.147222	0.975676	0.65	14.9497	16.3917	14.2216	14.96
67.6	1900-01-01 19:36:00	97.442	97.78	98.1081	96.14	72.779	59.8056	53.8108	48.41	7.34696	3.61389	7.8973	8.54	0.932044	0.258333	1.01622	0.62	14.8254	16.55	13.9054	15.04
67.7	1900-01-01 19:42:00	96.9724	97.31	98.3243	95.95	70.9116	54.6944	51.9189	47.08	8.16685	4.64167	8.85405	7.27	0.976796	0.433333	0.924324	0.62	15.0243	15.5333	14.2541	14.86
67.8	1900-01-01 19:48:00	97.2928	97.53	98.2432	95.97	68.7735	59.5556	54.1892	47.24	7.06077	2.79444	9.57297	8.33	0.971271	0.55	0.9	0.6	15.1127	14.9722	14.0568	15.08
67.9	1900-01-01 19:54:00	97.3536	96.94	98.0811	95.97	65.4088	68.4444	54.4324	46.73	6.57956	3.20278	9.54054	7.72	1.0105	0.45	0.940541	0.64	14.9017	15.3917	13.8946	15.2
68	1900-01-01 20:00:00	97.1878	97.81	98.3784	96	64.5028	52.9444	52.7297	46.86	7.08785	3.36389	9.32973	8.01	1.04475	0.3	0.97027	0.69	14.6779	15.8972	13.8784	15.14
68.1	1900-01-01 20:06:00	97.1215	97.06	98.0541	96.05	61.9006	85.0833	51.9459	47.22	8.13812	4.11111	10.6216	6.84	1.04696	0.25	1	0.65	14.7188	15.9278	13.6649	15.1
68.2	1900-01-01 20:12:00	97.2044	96.83	98.0811	95.65	62.663	80.9722	57.3784	49.49	8.74862	6.3	10.0946	7.77	0.989503	0.322222	1.04054	0.7	14.7127	16.5083	13.8054	14.65
68.3	1900-01-01 20:18:00	97.3039	97	97.7297	96.05	60.9613	81.25	50.6757	45.92	8.78453	6.31667	7.66216	8.43	0.924309	0.505556	0.956757	0.66	15.1453	15.0278	14.3	14.46
68.4	1900-01-01 20:24:00	96.9834	96.17	97.4324	95.95	59.5138	71.9722	50.3514	46.14	7.91547	6.38333	7.75946	9.55	0.945304	0.316667	1.01892	0.68	15.1442	16.0306	14.4784	14.85
68.5	1900-01-01 20:30:00	96.0497	96.64	98.1622	95.95	55.5193	86.9167	56.973	46.08	9.41934	6.18056	9.64865	8.84	0.825967	0.305556	1.04595	0.68	15.2061	16.4917	14.2351	15
68.6	1900-01-01 20:36:00	95.9061	96.58	97.9189	96.22	54.9337	75.6667	51.1081	50.19	9.10773	2.02222	8.96216	7.94	0.890608	0.130556	1.08649	0.7	15.3215	17.3306	14.1865	15.02
68.7	1900-01-01 20:42:00	95.7569	96.75	98.0541	96.89	55.0939	68.3056	52.9459	55.54	10.0691	5.22778	9.8	5.19	0.9	0.227778	1.08378	0.54	15.2873	16.7639	14.2135	14.8
68.8	1900-01-01 20:48:00	95.6298	96.86	97.973	96.46	54.5635	68.8056	49.7838	54.43	9.92652	4.99167	12.2649	5.35	0.9	0.552778	1.07297	0.58	15.3365	15.5028	14.0189	14.47
68.9	1900-01-01 20:54:00	95.7956	96.72	98.2162	97.08	54.9669	59.3056	52.9459	61.43	9.41989	4.49444	12.7649	3.75	0.9	0.338889	1.11892	0.57	15.3282	15.6083	13.6865	14.87
69	1900-01-01 21:00:00	95.779	96.58	97.973	96.81	52.9558	57.2222	52.7297	50.97	7.70608	5.48611	9.34595	4.29	0.9	0.238889	0.975676	0.69	15.2094	16.4611	13.8649	14.33
69.1	1900-01-01 21:06:00	96	96.94	97.8378	96.3	51.6851	56.75	58.3243	49.54	7.65691	4.68333	8.49189	7.41	0.885083	0.230556	0.948649	0.51	14.8768	16.6861	14.4162	14.58
69.2	1900-01-01 21:12:00	95.9945	97.69	98.0811	96.08	51.1657	57.5556	76.6486	47.78	7.95635	2.53889	9.56216	7.49	0.848619	0.380556	0.918919	0.58	14.9867	16.1472	14.4459	14.92
69.3	1900-01-01 21:18:00	96.7624	97.5	97.973	96.05	51.3094	55.6111	70.5676	47.81	9.92376	2.50833	7.89189	6.71	1.13812	0.361111	0.851351	0.6	14.6829	15.7389	15.0865	14.66
69.4	1900-01-01 21:24:00	97.0166	97.5	97.973	96.14	48.7459	57.5	67.3243	50.03	12.5083	2.35278	8.88378	6.57	1.22652	0.269444	0.854054	0.63	13.774	16.2389	15.1297	14.62
69.5	1900-01-01 21:30:00	97.0884	97.22	98.3514	95.95	48.221	58.9167	65.3243	47.3	11.0762	2.21944	8.03784	9.08	1.20442	0.319444	0.910811	0.64	13.8685	16.2306	14.8919	14.51
69.6	1900-01-01 21:36:00	97.0387	97.39	98.3243	96	48.2818	62.25	64.8378	48.3	6.78564	2.54722	6.65135	9.56	1.27514	0.191667	0.902703	0.62	14.5729	15.7278	14.5811	14.91
69.7	1900-01-01 21:42:00	97.6243	97.31	98.1892	96	63.1547	58.9167	69.7297	48.68	5.02044	3.74444	6.06486	9.12	1.28011	0.213889	0.82973	0.6	14.9442	16.1333	14.8946	15.16
69.8	1900-01-01 21:48:00	95.2818	97.22	98.1892	96.05	50.1602	53.5	68.1351	50.3	10.0912	3.92778	6.68378	8.37	1.05138	0.283333	0.872973	0.6	14.637	16.3972	15.1	14.96
69.9	1900-01-01 21:54:00	96.105	97.44	98.0541	95.84	48.6464	55.3611	68.8108	54.43	7.35635	4.57778	6.70541	9	1.01878	0.372222	0.845946	0.68	14.7448	16.2139	15.2622	14.81
70	1900-01-01 22:00:00	96.2486	96.56	98.4324	95.92	54.8619	67.6944	68.6757	55.22	5.58122	6.09444	5.84324	7.96	1.09392	0.438889	0.881081	0.64	13.916	15.7472	15.2297	14.73
70.1	1900-01-01 22:06:00	96.3591	97.58	98.4595	96.32	53.4033	70.2222	63.7568	55.05	5.96133	6.12778	6.41892	8.94	1.05912	0.5	0.92973	0.65	13.7724	15.5833	14.9405	14.84
70.2	1900-01-01 22:12:00	96.5249	97.53	99.6757	96.32	53.7348	67.6944	75.4054	52.62	7.18674	6.21667	1.73514	8.92	1.03481	0.436111	1.07838	0.68	13.8497	15.5194	14.0297	14.76
70.3	1900-01-01 22:18:00	96.3481	97.25	98.9189	95.59	51.3094	67.3889	80.5946	55.95	6.96409	7.84444	2.07568	4.74	1.02707	0.316667	0.945946	0.59	13.9348	16.2167	13.8919	14.85
70.4	1900-01-01 22:24:00	96.6519	96.94	99.2703	96.46	50.2597	66.8611	77.8108	59.76	7.27182	7.60556	1.97027	5.28	1.06298	0.436111	0.840541	0.59	13.9718	16.725	14.5568	15.07
70.5	1900-01-01 22:30:00	96.4862	97.36	98.5676	96	50.1492	67.1667	82.7838	52.86	8.20829	6.06111	3.41622	7.11	1.07845	0.658333	0.783784	0.51	13.6989	17.1278	15.2378	14.81
70.6	1900-01-01 22:36:00	96.1215	97.17	97.8919	96.35	49.0773	67.3333	89.0541	51.76	11.311	6.99722	5.62703	5.19	1.22597	0.636111	0.778378	0.59	13.6967	16.5778	16.0973	14.64
70.7	1900-01-01 22:42:00	96.1492	97.28	98.2703	96.54	47.453	67.2778	72.2162	55.38	9.52983	7.42778	4.84324	4.17	1.2	0.655556	0.92973	0.6	13.8779	16.5611	15.9108	14.11
70.8	1900-01-01 22:48:00	96.0166	97.81	98.3784	96.59	47.4862	64.25	105.865	53.3	9.97901	6.06389	3.51351	5.15	1.2	0.725	0.883784	0.57	13.9845	16.5722	15.0405	13.99
70.9	1900-01-01 22:54:00	96.0884	97.5	97.8378	96.41	46.1326	66.7222	142.838	54.81	7.88232	6.975	9.17838	5.01	1.07845	0.691667	0.867568	0.57	14.0337	16.0389	15.5324	14.28
71	1900-01-01 23:00:00	96.8398	97.61	97.9189	96.78	54.6464	67.6944	126.568	52.81	6.44199	4.74167	12.3459	8.05	1.04365	0.680556	0.918919	0.74	14.0613	16.225	15.7135	13.97
71.1	1900-01-01 23:06:00	96.9392	97.19	97.2703	96.08	54.7845	65.8056	103.919	50.76	5.4674	5.69444	6.38649	9.4	0.9	0.625	0.662162	0.7	14.2414	16.2889	16.7946	14.46
71.2	1900-01-01 23:12:00	96.9227	97.36	98.8649	96.03	54.337	70.4444	91.3243	51	5.77182	5.16111	9.6	10.1	0.945856	0.691667	0.878378	0.7	14.3392	16.725	14.4189	14.75
71.3	1900-01-01 23:18:00	97.2155	97.39	98.5135	96	51.6851	64.9167	84.5676	50.95	5.45193	7.30278	9.1027	10	0.976243	0.8	0.864865	0.7	14.2	16.4944	14.7324	14.93
71.4	1900-01-01 23:24:00	96.4365	97.5	98.7568	96.03	54.221	64.75	76.8108	51.81	7.18785	8.05833	6.85405	9.02	1.05193	0.741667	0.797297	0.7	14.1856	16.2972	14.7595	15
71.5	1900-01-01 23:30:00	96.442	97.31	98.7568	96.3	48.6685	64.9167	79.3243	50.84	6.93978	5.27778	8.50811	6.76	1.05967	0.622222	0.851351	0.6	14.0204	16.3528	14.6486	14.94
71.6	1900-01-01 23:36:00	96.895	97.61	98.8108	96.49	48.3204	67.5833	78.973	48.78	7.0768	5.5	9.63243	8.43	1.07403	0.713889	0.92973	0.72	14.1	16.3028	14.1919	14.41
71.7	1900-01-01 23:42:00	97.232	97.58	99	96.11	52.3978	73.1111	65.5676	50	5.29227	4.53333	12.2378	5.89	1.10221	0.744444	0.927027	0.7	14.084	15.7333	14.2757	14.39
71.8	1900-01-01 23:48:00	97.0276	97.69	99	96.14	50.4365	61.0833	71.4595	51.68	6.18232	5.28611	8.23514	5.63	1.08508	0.638889	0.924324	0.6	14.3006	15.475	14.2027	14.71
71.9	1900-01-01 23:54:00	97.2376	97.78	98.9459	96.19	56.7238	61.5	66.8108	55.05	5.92265	5.70278	2.37297	5.52	0.974586	0.633333	0.597297	0.58	14.584	15.4389	14.4405	14.92
72	1900-01-02	97.6354	97.28	99.2973	96.81	66.5304	58.75	64.6757	53.03	2.26796	5.94167	3.09459	5.48	1.04862	0.6	0.659459	0.74	14.2431	15.4361	14.4	14.21
72.1	1900-01-02 00:06:00	97.4254	97.47	99.2162	96.7	67.3481	62.3611	76.4865	52.81	2.23315	4.57778	1.37568	6.88	1	0.680556	0.675676	0.66	14.3829	15.325	14.2973	13.98
72.2	1900-01-02 00:12:00	97.5691	97.81	99.5946	96.89	71.4696	59.8611	75.2703	51.95	2.8663	4.63056	2.04054	2.51	1.03812	0.566667	0.656757	0.67	14.3348	15.4278	13.9622	14.27
72.3	1900-01-02 00:18:00	98.326	97.64	98.973	96.86	69.4365	58	80.1892	51.14	2.06298	4.56389	3.70811	4.19	1.09945	0.522222	0.575676	0.72	14.0978	15.2667	14.2459	13.65
72.4	1900-01-02 00:24:00	98.0773	97.83	98.8108	96.68	81.3094	58.3611	83.9189	50.14	2.18122	4.27222	6.53514	4.54	1.06851	0.513889	0.651351	0.7	13.8586	15.5639	14.4757	13.93
72.5	1900-01-02 00:30:00	97.884	97.64	98.5676	96.46	86.4917	57.2778	85.0811	50.43	3.84309	3.775	6.15405	5.88	1.11271	0.583333	0.689189	0.68	14.7669	15.2583	14.6	14.1
72.6	1900-01-02 00:36:00	97.2707	97.5	98.5405	96.24	94.0442	53.5833	81.5946	50.73	3.94807	3.575	8.82432	6.08	1.16354	0.505556	0.756757	0.7	14.8061	16.0778	14.5	14.57
72.7	1900-01-02 00:42:00	97.7293	97.75	97.8649	96.14	77.674	53.8333	73.8108	50.46	3.54972	4.66667	13.4324	6.72	1.04475	0.522222	0.840541	0.7	14.889	15.6	14.3892	14.62
72.8	1900-01-02 00:48:00	97.547	97.89	98.1351	96.27	90.4696	52.4722	81.5405	50.97	3.4895	4.06389	10.7649	5.44	1.08619	0.502778	0.840541	0.7	14.9387	15.4056	14.6514	14.74
72.9	1900-01-02 00:54:00	97.326	98.56	98.2703	96.08	90.0552	54.9167	81.3243	52.03	2.48343	1.81111	1.95946	4.03	0.981768	0.480556	0.764865	0.72	15.153	14.8694	14.4892	14.38
73	1900-01-02 01:00:00	97.6685	97.69	98.4865	96.41	84.116	59.8333	74.2973	55.27	4.00552	1.48333	3.31081	4.77	0.995028	0.441667	0.724324	0.7	14.9906	14.9972	14.2676	14.27
73.1	1900-01-02 01:06:00	97.1823	97.42	98.2432	97.32	89.8729	58.75	71.027	54.97	2.75138	1.56389	3.40541	4.01	1.00331	0.347222	0.605405	0.81	14.5696	14.65	14.6757	13.78
73.2	1900-01-02 01:12:00	96.9337	98.36	98.5135	97.03	88.326	55.8333	76.5676	57.08	1.69834	2.33611	2.86757	4.88	0.940331	0.311111	0.618919	0.76	14.679	14.5944	14.8162	13.29
73.3	1900-01-02 01:18:00	97.8508	97.41	98.6757	97	67.989	61.8519	77.4595	56.92	2.78785	2.37407	3.05946	4.51	1.05138	0.42963	0.645946	0.74	14.7006	15.5667	14.5162	13.76

## Sheet: Description
Fig3D - Pulse co-oximetry data from four healthy male volunteers against clock time
