# Supplementary material for: Mechanisms and physiological function of daily haemoglobin oxidation rhythms in red blood cells
Source: EMBO J. 2023 Aug 9;42(19):e114164. doi: 10.15252/embj.2023114164 (PMC10548169; doi:10.15252/embj.2023114164)
Supplement: Supplementary file 6 — Source Data for Figure 4 [file EMBJ-42-e114164-s005.zip]

Archive with 10 entries (5 files):
- Figure 4/
- Figure 4/4E/
- Figure 4/4B/
- Figure 4/4C/
- Figure 4/4D/
- Figure 4/4E/Fig4E quantification.xlsx
- Figure 4/4B/SYPRO ruby gel.tif
- Figure 4/4B/ECL membrane.tif
- Figure 4/4C/Fig4C quantification.xlsx
- Figure 4/4D/Fig4D quantification.xlsx
