# Supplementary material for: Mechanisms and physiological function of daily haemoglobin oxidation rhythms in red blood cells
Source: EMBO J. 2023 Aug 9;42(19):e114164. doi: 10.15252/embj.2023114164 (PMC10548169; doi:10.15252/embj.2023114164)
Supplement: Supplementary file 6 — Source Data for Figure 4 [file EMBJ-42-e114164-s005.zip › Figure 4/4E/Fig4E quantification.xlsx]

## Sheet: Data
	baseline								NO2-
inactive 15 min light phase	36.3298	35.9951	36.0148	36.25	36.1046	36.0069	35.9504	36.219	36.1186	35.7683	35.9248	36.0496	35.9265	35.7254	35.5644	36.0177
active 15 min light phase	37.2163	37.2081	37.1899	37.5509	37.5077	37.0908	37.7321	37.5723	36.8216	37.0112	37.1407	36.7045	37.3432	37.1141	37.4918	37.4772
inactive 15 min dark phase	36.2831	36.257	36.3899	36.2103	36.4483	36.6119	36.3609	36.5964	36.449	36.4102	36.498	36.39	36.4524	36.7884	36.1343	36.6711
active 15 min dark phase	38.2056	37.7859	38.212	38.0529	38.0817	38.0691	38.3395	38.2576	38.1849	37.806	38.105	38.153	37.9364	37.9409	37.9551	38.0142

## Sheet: Description
Fig4E - average body temperature in inactive and active periods during the light phase, and inactive and active periods during the dark phase. Binning was conducted over 15 min.
