# Supplementary material for: Mechanisms and physiological function of daily haemoglobin oxidation rhythms in red blood cells
Source: EMBO J. 2023 Aug 9;42(19):e114164. doi: 10.15252/embj.2023114164 (PMC10548169; doi:10.15252/embj.2023114164)
Supplement: Supplementary file 6 — Source Data for Figure 4 [file EMBJ-42-e114164-s005.zip › Figure 4/4C/Fig4C quantification.xlsx]

## Sheet: Data
	Day/Rest				Night/Active				Night/Active + NO2-
Normalised Hb2*	24.2593	45.1447	43.9782	0	90.7328	76.8672	73.1372	100	44.0208	52.0335	47.3583	27.8212

## Sheet: Description
Fig4C - normalised Hb2* activity, from blot in Fig4B.
