# Supplementary material for: Mechanisms and physiological function of daily haemoglobin oxidation rhythms in red blood cells
Source: EMBO J. 2023 Aug 9;42(19):e114164. doi: 10.15252/embj.2023114164 (PMC10548169; doi:10.15252/embj.2023114164)
Supplement: Supplementary file 6 — Source Data for Figure 4 [file EMBJ-42-e114164-s005.zip › Figure 4/4D/Fig4D quantification.xlsx]

## Sheet: Data
Time (h)	baseline								NO2-
0.0833333	37.791	37.2255	37.216	37.8815	37.1535	37.474	38.2845	37.91	37.067	37.8805	37.967	37.016	37.7395	36.887	38.185	38.271
0.166667	38.171	37.146	36.9755	38.1105	37.1075	37.2645	38.2545	37.985	37.771	37.7985	37.816	37.0645	37.685	36.808	38.1755	38.2985
0.25	37.989	37.357	36.5835	37.984	37.1425	37.015	38.283	38.0095	37.1515	37.667	37.8285	37.099	37.7875	36.7955	38.1505	38.257
0.333333	37.735	37.373	36.3365	37.744	37.0765	36.957	38.122	38.067	37.068	37.569	38.0345	37.0125	37.6625	36.804	38.243	38.306
0.416667	37.493	37.046	36.1765	37.5605	37.1045	36.997	38.07	37.9795	36.9675	37.3755	37.8225	36.9185	37.796	36.6135	38.154	38.1385
0.5	37.165	36.9705	36.2045	37.394	37.071	36.836	38.0905	37.8955	36.764	37.4205	37.5215	36.7055	37.7695	36.262	38.057	37.768
0.583333	37.242	37.0105	36.079	37.243	37.0725	36.582	38.036	37.921	36.163	37.1945	37.0675	36.3895	37.8185	36.1235	37.988	37.555
0.666667	36.918	36.7335	36.035	36.9115	36.9505	36.452	37.949	37.859	35.84	37.0425	36.796	36.1195	37.7395	35.908	37.943	37.0695
0.75	36.545	36.6305	36.0825	36.588	36.7	36.205	37.9375	37.335	36.1565	36.8505	36.5075	36.098	37.4765	35.7275	37.884	36.4345
0.833333	36.367	36.4715	36.2905	36.36	36.4345	36.3235	37.8895	36.95	36.1105	36.536	36.3065	36.051	37.556	35.7385	37.727	36.0675
0.916667	36.13	36.3195	36.4885	36.144	36.222	36.3835	37.8205	36.5395	36.0675	36.1675	36.0985	36.002	37.5365	35.7405	37.2065	35.8905
1	35.98	36.13	36.5975	36.05	35.855	36.357	37.8125	36.2015	36.054	35.8315	35.9975	35.982	37.346	35.6555	36.676	35.824
1.08333	35.847	36.048	36.533	36.0535	35.805	36.5255	37.7965	36.167	36.283	35.4985	35.991	35.9835	36.976	35.563	36.244	35.9185
1.16667		36.1915	36.7035	36.378	35.898	36.2685	37.786	36.2525	36.2745	35.375	35.9395	36.2125	36.6585	35.629	36.048	35.991
1.25	35.766	36.05	36.671	36.0385	36.395	36.2775	37.7555	36.066	36.457	35.328	35.912	36.195	36.3065	35.547	35.799	35.961
1.33333	36.605	36.108	36.727	36.513	36.4825	36.1355	37.6565	36.1555	36.1515	35.156	35.97	36.0925	36.1325	35.6345	35.696	35.8795
1.41667	36.161	36.083	36.8125	36.1675	36.3195	36.284	37.385	36.1405	36.092	35.313	35.853	36.033	36	35.713	35.5835	35.87
1.5	36.045	36.286	36.858	36.0515	36.55	36.341	37.0675	36.1955	36.174	35.487	35.803	36.115	36.276	35.6765	35.78	35.974
1.58333	36.168	36.229	36.9405	36.146	36.7385	36.309	36.6235	36.113	36.0115	35.3825	35.904	35.9585	36.144	35.66	35.758	36.0755
1.66667	36.126	36.1645	37.141	36.1485	36.892	36.1985	36.2825	36.025	35.825	35.702	35.933	35.8745	36.064	35.7365	35.606	36.2265
1.75	36.453	36.3235	37.055	36.301	36.921	36.1155	36.034	36.056	35.927	35.7345	36.1365	35.867	35.877	35.8295	35.6835	36.2755
1.83333	36.926	36.575	37.0205	36.5575	37.0175	36.134	35.848	35.959	35.892	35.833	36.034	35.8315	35.8915	36.3935	35.6075	36.247
1.91667		36.7135	36.8765	36.59	36.9025	36.1035	35.7485	36.072	35.9565	35.847	36.003	35.8575	35.9075	36.5255	35.5045	36.1055
2	37.347	36.423	36.903	36.722	36.853	36.0175	35.7845	36.169	35.9985	35.7425	35.9485	35.94	35.9585	36.776	35.5125	35.923
2.08333	37.449	36.2905	36.919	36.6575	36.7275	35.967	35.763	36.195	36.101	35.9885	36.026	36.0335	35.8595	36.9875	35.6005	35.823
2.16667	37.54	36.1665	36.8535	36.936	36.5885	36.0015	35.8125	36.2485	36.0995	36.2445	36.177	36.042	35.822	37.2245	35.6285	35.9085
2.25	37.538	36.075	36.611	37.0125	36.6725	36.272	35.744	36.154	36.0155	36.492	36.238	35.954	35.789	37.306	35.8755	35.8965
2.33333	37.633	35.996	36.2545	36.896	37.028	36.54	35.6045	36.218	36.034	36.3945	36.3305	35.9765	35.774	37.214	35.787	35.8415
2.41667	37.754	35.9895	36.059	36.9	37.043	36.5165	35.6345	36.2775	35.9535	36.1745	36.599	35.869	35.818	36.891	35.8935	36.1055
2.5	37.732	36.1545	36.0205	36.8715	36.979	36.5475	35.5205	36.059	36.0565	35.9935	36.6275	35.991	35.886	36.6585	35.741	36.0255
2.58333	37.653	36.1445	36.105	37.597	36.915	36.5675	35.502	36.5	36.2335	36.2575	36.5225	36.136	35.9855	36.327	35.7035	36.0985
2.66667	37.356	36.0005	36.0035	36.7855	36.7655	36.5815	35.7985	36.792	36.751	36.4485	36.712	36.672	36.3805	36.0335	35.8495	36.4715
2.75	37.534	35.8515	36.0155	36.91	36.684	36.597	35.973	36.924	36.845	36.6375	36.4455	36.801	36.4855	35.9655	36.028	36.3135
2.83333	37.453	35.672	36.0465	37.343	36.7225	36.405	35.8615	36.9265	36.7985	36.448	36.387	36.743	36.505	35.9135	36.5925	36.29
2.91667	37.074	35.6615	36.039	37.228	36.8815	36.161	35.981	36.9075	36.52	36.283	36.578	36.4605	36.402	35.7775	36.3625	36.1375
3	36.718	35.661	36.065	37.006	36.8635	35.9605	35.8965	36.8895	36.3775	36.305	36.5485	36.299	36.356	35.799	36.051	35.9395
3.08333	36.403	35.6975	36.045	36.354	36.673	35.8385	35.7965	36.7645	36.131	36.219	36.43	36.042	36.127	35.6835	35.8355	36.0385
3.16667	36.187	35.681	35.987	36.137	36.5125	35.7855	35.786	36.7255	36.0485	36.2065	36.393	35.991	35.9685	35.56	35.7555	36.1625
3.25	35.964	35.631	36.0135	36.1905	36.3825	35.7765	35.695	36.5045	36.1645	36.343	36.3165	36.0925	35.8485	35.6185	35.7805	36.1395
3.33333	36.045	35.605	35.97	36.087	36.151	35.829	35.595	36.2975	36.258	36.261	36.166	36.202	35.912	35.58	35.7985	36.136
3.41667	36.098	35.794	36.1	35.991	36.0865	35.871	35.7385	36.19	36.012	36.1035	36.0015	35.9535	36.015	35.5685	35.69	36.3025
3.5	36.161	36.126	35.9915	36.055	35.9895	36.1805	36.502	36.262	35.999	35.898	35.564	35.9335	36.091	35.6105	35.588	36.099
3.58333	36.086	36.323	36.384	36.078	36.0065	36.81	36.867	36.3675	36.08	35.7475	35.6905	36.0135	36.22	35.6145	35.5145	36.0935
3.66667	36.307	36.279	36.403	36.137	35.9685	36.7605	36.946	36.43	36.109	35.9435	35.8005	36.051	36.466	35.655	35.564	36.6245
3.75	36.3415	36.348	36.406	36.28	35.9805	36.4455	36.9475	36.4285	36.056	36.2465	35.822	35.991	36.7135	35.6065	35.641	36.636
3.83333	36.3205	36.5635	36.6815	36.2695	36.024	36.2435	36.688	36.2995	36.125	36.3615	35.9525	35.8695	36.638	35.516	35.422	36.796
3.91667	36.2465	36.7415	37.0625	36.1935	36.088	36.0365	36.3635	36.263	36.1175	36.283	35.978	36.066	36.574	35.5545	35.3155	36.852
4	36.315	37.0985	37.071	36.254	36.1575	36.0225	36.065	36.2325	36.427	36.18	35.988	36.363	36.566	35.6115	35.31	36.765
4.08333	36.4275	37.2745	36.8425	36.3735	36.1	36.0225	35.879	36.206	36.2765	36.0485	35.933	36.217	36.5805	35.2635	35.3865	36.4855
4.16667	36.5625	37.096	36.609	36.488	36.147	36.116	35.8915	36.22	36.33	35.957	36.175	36.281	36.469	35.604	35.2335	36.43
4.25	36.667	36.9695	36.5185	36.609	36.2455	36.02	35.91	36.2205	36.192	35.819	36.6115	36.129	36.609	35.5925	35.262	36.3845
4.33333	36.739	36.8325	36.5725	36.6605	36.503	36.2465	35.996	36.3185	36.0665	35.6725	36.787	36.016	36.7945	35.5175	35.235	36.329
4.41667	36.528	36.831	36.5975	36.326	36.8005	36.2795	36.302	36.7275	36.019	35.5615	36.583	35.9565	36.8115	35.483	35.605	36.28
4.5	36.209	36.864	36.3435	36.1595	36.835	36.248	36.158	36.7035	35.98	35.3995	36.664	35.912	36.701	35.4785	35.634	36.0255
4.58333	36.027	36.672	36.3035	35.9615	36.9015	36.131	35.92	36.449	36.692	35.6385	36.696	36.164	36.926	35.9375	35.7755	36.136
4.66667	36.2415	36.6225	35.968	36.1845	37.0255	36.02	35.858	36.2835	36.3345	36.1095	36.45	36.283	37.1345	36.566	35.9345	36.111
4.75		36.679	36.0705	36.288	36.7495	35.9855	35.997	36.0285	36.5035	36.3805	36.643	36.451	36.9015	36.84	36.039	35.944
4.83333	36.297	36.7415	36.149	36.277	36.4875	36.129	35.81	36.023	36.3475	36.2635	36.3865	36.285	36.652	36.715	36.088	36.0905
4.91667	36.5755	36.377	36.1555	36.5085	36.197	36.2765	35.766	35.931	36.2725	36.206	36.2865	36.213	36.6375	36.641	36.2395	36.2725
5	36.5765	36.2315	36.0635	36.5095	36.012	36.3705	35.787	36.0925	36.23	35.898	36.043	36.1695	36.3565	36.5765	36.684	36.509
5.08333	36.3875	36.108	35.9615	36.3585	36.104	36.29	35.636	36.293	36.1015	35.7635	35.9125	36.041	36.076	36.559	37.128	36.3785
5.16667	36.301	35.9975	35.882	35.1285	36.107	36.0535	35.57	36.6225	36.022	35.6185	35.8415	35.962	35.826	36.324	37.299	36.2815
5.25	36.0595	35.6715	35.7955	36.0055	36.0435	36.0345	35.756	36.6165	36.078	35.5615	35.7895	36.021	35.7035	36.359	37.459	36.1405
5.33333	36.188	35.5555	35.706	36.1165	36.0585	36.076	35.777	36.5975	36.0525	35.563	36.056	35.995	35.6635	36.134	37.5305	36.091
5.41667	36.127	35.5075	36.072	35.9565	36.0895	36.13	35.7165	36.5035	36.0285	35.4785	36.045	35.959	35.5775	35.9475	37.447	35.986
5.5	36.118	35.524	36.223	36.06	36.259	36.1545	35.622	36.528	36.259	35.3245	35.8325	36.187	35.568	35.694	36.968	35.8725
5.58333	36.158	35.687	36.016	36.0935	36.436	36.0745	35.7625	36.536	36.3	35.329	35.8075	36.225	35.5375	35.8285	36.7175	35.894
5.66667	36.074	35.917	35.666	36.0155	36.3905	35.9035	35.653	36.3135	36.86	35.688	35.628	36.4635	35.674	36.1595	36.403	35.9205
5.75	36.14	35.979	35.717	36.07	36.505	35.8595	35.97	36.131	36.617	35.5485	35.4705	36.5695	35.641	36.1	35.9805	35.883
5.83333	36.1275	35.9135	35.6725	36.0675	36.5475	35.725	36.1675	36.126	36.548	35.5095	35.675	36.4945	35.746	36.0475	35.6425	35.8805
5.91667	36.2585	35.8515	35.762	35.647	36.3305	35.764	36.3815	36.165	36.444	35.478	35.6405	36.384	35.6815	35.795	35.548	35.9315
6	36.4955	35.7315	35.643	36.4255	36.1235	36.026	36.3535	36.055	36.2785	35.5475	35.781	36.2365	35.7015	35.6195	35.4255	35.751
6.08333	35.4975	35.5475	35.6585	36.4065	35.877	36.0835	36.072	36.16	35.908	35.688	36.051	35.851	35.6475	35.584	35.3815	35.7235
6.16667	36.91	35.5155	35.5515	36.837	35.792	35.7655	35.8535	36.373	36.0615	35.8805	35.9275	35.9895	35.6735	35.6995	35.3695	35.9785
6.25	37.094	35.4515	35.518	37.0265	35.975	35.4975	36.0035	36.437	36.1205	36.2855	35.9025	36.0585	35.6055	35.731	35.3475	36.313
6.33333	37.242	35.463	35.8675	37.2315	36.079	35.3895	36.2025	36.6815	35.982	36.528	35.8625	35.925	35.573	35.833	35.2975	36.4635
6.41667	37.2455	35.4995	35.972	37.2035	36.3335	35.543	36.2565	36.658	35.9195	36.692	35.77	35.8535	35.6005	35.8375	35.3585	36.58
6.5	36.863	35.7175	36.1265	36.82	36.323	35.69	36.3405	36.7165	35.8775	36.6755	35.6605	35.814	35.7905	35.583	35.394	36.731
6.58333	36.5655	35.9615	36.2655	36.5165	36.5155	35.8095	36.285	36.646	35.903	36.71	35.697	35.842	35.897	35.521	35.2815	36.8835
6.66667	36.1875	36.023	36.551	36.139	36.617	35.957	36.525	36.6665	35.8125	36.519	35.76	35.7425	35.8995	35.6835	35.4115	36.924
6.75	36.0895	36.2315	36.666	36.027	36.5975	35.9145	36.496	36.4325	35.878	36.3465	35.684	35.815	35.95	35.5355	35.3975	36.9345
6.83333	36.181	36.342	36.588	36.108	36.475	35.8445	36.6675	36.2725	36.18	36.151	36.137	36.115	36.0845	35.5245	35.332	36.744
6.91667	36.1925	36.3755	36.2635	36.1335	36.277	35.8535	36.705	36.3815	36.053	35.8925	36.341	35.994	36.2185	35.459	35.0945	36.4985
7	36.0745	36.3445	36.224	36.016	36.1405	36.107	36.4235	36.416	36.021	35.741	36.2655	35.9635	36.16	35.4065	35.2335	36.2475
7.08333	36.093	36.287	36.238	36.025	36.069	36.1385	36.2805	36.517	36.0595	35.5345	36.379	36.0025	36.3745	35.35	35.503	36.1125
7.16667	36.146	36.1695	36.1975	36.061	36.0105	36.255	36.1205	36.689	36.0995	35.4065	36.4445	36.044	36.3715	35.459	35.518	36.147
7.25	36.233	36.0915	36.0115	36.147	35.873	36.1745	36.0055	36.698	36.13	35.317	36.3465	36.0675	36.202	35.484	35.428	36.085
7.33333	36.1065	35.924	35.9445	36.041	35.767	36.055	35.9085	36.6035	36.189	35.329	36.2905	36.1185	35.856	35.7295	35.401	35.9545
7.41667	36.135	35.8465	36.01	36.066	35.7205	35.828	35.8575	36.3675	36.22	35.411	36.112	36.299	35.763	36.023	35.3555	35.8585
7.5	36.1855	35.999	36.0355	36.116	35.651	35.7045	35.7955	36.2415	36.4465	35.4705	36.107	36.3965	35.635	35.917	35.3105	35.83
7.58333	36.098	36.053	35.9135	36.0355	35.772	35.7255	35.657	36.156	36.27	35.3965	35.92	36.34	35.7785	35.7785	35.3	35.8095
7.66667	36.0065	36.0245	35.9935	35.948	35.6675	35.9325	35.875	35.9475	36.2655	35.3745	35.995	36.201	35.856	35.5455	35.363	35.9225
7.75	35.9785	35.955	36.0105	35.921	35.6375	36.1045	36.027	35.8815	36.281	35.775	36.0765	36.224	35.8255	35.7075	35.6515	36.25
7.83333	35.892	35.994	35.9125	35.83	35.9695	36.2	35.9075	35.859	36.1555	36.1625	36.166	36.1	35.8705	35.7385	35.9235	36.3
7.91667	35.8965	35.8695	35.8895	35.8335	35.9495	36.319	36.096	35.984	36.208	36.278	36.099	36.139	35.964	35.964	35.9985	36.3505
8	35.8715	35.8555	35.9075	35.814	36.16	36.3835	36.2785	36.0325	36.25	36.1375	35.889	36.1725	36.107	36.236	35.6865	36.153
8.08333	36.074	35.8315	35.8725	36.003	36.176	36.2125	36.156	35.938	36.191	36.312	35.798	36.1125	36.378	36.166	35.5585	36.085
8.16667	36.287	35.725	35.8565	36.44	36.437	36.3125	35.9915	35.764	36.1115	36.2595	35.7845	35.9925	36.361	36.0195	35.475	35.849
8.25	36.3205	36.026	35.8545	36.22	36.603	36.1555	35.786	35.726	36.35	36.352	35.7265	36.062	36.094	35.9805	35.3455	35.871
8.33333	36.498	36.285	35.841	36.419	36.5815	35.8875	35.764	35.835	35.984	36.3935	35.7045	36.129	35.971	35.9355	35.3935	35.8395
8.41667	36.4605	36.478	36.133	36.4075	36.6355	35.6655	35.798	35.957	36.476	36.3385	35.83	36.4095	35.784	35.876	35.3655	35.8825
8.5	36.307	36.4225	36.54	36.261	36.4935	35.6135	35.7255	36.1935	36.479	36.1685	35.86	36.406	35.717	35.903	35.494	36.0275
8.58333	36.5545	36.546	36.69	36.4595	36.399	35.9265	35.845	36.4885	36.456	35.9135	35.846	36.401	35.8765	35.878	35.439	35.951
8.66667	36.7195	36.4535	36.8125	36.6485	36.3875	36.266	35.844	36.4255	36.305	35.7975	35.818	36.2565	35.762	35.862	35.3655	35.962
8.75	37.216	36.3475	36.7795	36.8085	36.312	36.3825	35.746	36.3525	36.2695	35.638	35.8035	36.2065	35.677	35.7865	35.465	36.1025
8.83333	36.94	36.168	36.6195	36.614	36.329	36.3015	35.7345	36.187	36.3595	35.5805	36.0165	36.3065	35.7295	35.9065	35.5225	36.0055
8.91667	36.5285	35.923	36.433	36.4745	36.252	36.1505	35.7825	36.139	36.463	35.6275	36.126	36.394	35.759	35.893	35.6845	36.0225
9	36.36	35.8015	36.233	36.3415	36.441	36.02	35.8045	36.061	36.5325	35.669	36.0915	36.4565	35.7705	35.9145	35.9115	36.181
9.08333	36.217	35.63	36.2155	36.1635	36.5485	35.938	35.7985	36.1955	36.421	35.593	36.2205	36.3665	35.6215	35.9885	35.9525	36.301
9.16667	36.296	35.591	36.1725	36.209	36.552	36.162	35.819	36.3455	36.512	35.4785	36.2915	36.426	35.729	36.2435	35.7265	36.364
9.25	36.4685	35.604	36.1525	36.412	36.509	36.1375	35.899	36.478	36.573	35.5495	36.746	36.5135	35.9235	36.293	35.568	36.415
9.33333	36.5545	35.819	36.0725	36.5005	36.398	36.23	36.2525	36.3425	36.428	35.804	36.287	36.371	35.7895	36.2795	35.3685	36.488
9.41667	36.485	35.7405	36.0465	36.402	36.236	36.099	36.528	36.1805	36.377	35.8805	36.254	36.314	35.696	36.1775	35.277	36.6125
9.5	36.3595	35.7115	36.095	36.3245	36.191	35.98	36.4965	36.052	36.352	35.8795	36.087	36.293	35.525	35.9505	35.526	36.622
9.58333	36.5825	35.6945	36.006	36.53	36.0625	35.843	36.4645	36.057	36.2825	35.8585	35.929	36.212	35.486	35.754	35.658	36.5865
9.66667	36.4745	35.8255	36.0005	36.3945	35.937	36.027	36.141	36.0665	36.139	36.246	35.871	36.0795	35.6645	35.7935	35.467	36.574
9.75	36.6345	35.7695	36.1065	36.57	35.838	36.026	35.869	36.185	36.302	36.4385	35.8125	36.203	35.597	35.7115	35.2665	36.3145
9.83333	36.805	36.1705	36.127	36.745	35.8435	36.128	35.8575	36.1925	36.363	36.674	35.5535	36.2315	35.8495	35.8105	35.5735	36.1575
9.91667	36.763	36.6305	36.111	36.702	35.9855	36.098	35.796	36.141	36.3805	36.79	36.245	36.323	36.117	35.759	36.0335	36.078
10	36.549	36.809	36.317	36.5	35.981	36.182	35.769	36.254	36.5705	36.772	36.4725	36.5085	36.602	35.688	36.251	35.9885
10.0833	36.415	36.9095	36.275	36.349	36.1535	36.256	35.7915	36.652	36.123	36.7555	36.4455	36.489	37.0345	35.765	36.485	35.9375
10.1667	36.393	37.064	36.8405	36.345	36.2795	36.153	36.1735	36.713	36.378	36.6605	36.7645	36.324	37.2585	35.896	36.4525	35.876
10.25	36.468	37.064	36.999	36.412	36.3965	36.226	36.1225	36.782	36.4035	36.4975	37.486	36.338	37.122	35.9525	36.3575	35.8085
10.3333	36.4995	37.1335	36.9265	36.4405	36.2525	36.363	36.3205	36.602	36.375	36.289	37.498	36.313	37.12	36.6165	36.202	35.8435
10.4167	36.3565	37.0365	36.719	36.243	36.47	36.3825	36.4365	36.567	36.458	36.043	36.575	36.402	37.0715	36.755	36.3245	35.8415
10.5	36.367	36.8405	36.709	36.306	36.54	36.338	36.1855	36.3795	36.4515	35.984	36.3625	36.394	36.924	36.6495	36.4245	35.867
10.5833	36.5315	36.608	36.4855	36.443	36.47	36.31	36.215	36.209	36.517	35.9235	36.0135	36.454	36.7925	36.3305	36.5045	35.7875
10.6667	36.632	36.439	36.439	36.5925	36.5155	36.1285	36.114	36.233	36.6035	35.815	35.6895	36.534	36.6165	36.1485	36.4225	35.732
10.75	36.639	36.2675	36.2665	36.566	36.373	36.1175	36.013	36.3545	36.865	35.7965	35.5995	36.4495	36.41	36.015	36.436	35.8665
10.8333	36.812	36.0925	36.0415	36.7475	36.511	36.187	36.132	36.3945	36.5905	35.9715	35.7595	36.5355	36.264	35.9875	36.2155	36.1085
10.9167	36.672	35.936	35.745	36.6025	36.574	36.1115	36.4545	36.4135	36.1335	35.9905	35.862	36.364	36.216	35.848	36.0105	36.201
11	36.198	36.098	35.522	36.4905	36.7625	36.297	36.6325	36.734	36.252	36.13	36.0345	36.203	36.386	35.7145	35.8295	36.253
11.0833	36.348	36.204	35.593	36.115	36.7645	36.4685	36.626	36.794	36.205	36.1575	36.289	36.2455	36.528	35.701	35.753	36.2705
11.1667	36.2155	36.1965	35.769	36.165	37.019	36.542	36.647	36.9555	36.3175	36.2965	36.368	36.271	36.807	35.9125	35.728	36.3155
11.25	36.1005	36.066	36.002	36.036	37.0865	36.4435	36.6515	36.9995	36.241	36.258	36.4855	36.179	36.977	36.4915	35.8155	36.3985
11.3333	36.253	35.9055	36.4045	36.176	37.2115	36.2745	36.5385	37.158	36.158	36.3895	36.519	36.1015	36.9535	36.7125	35.927	36.2455
11.4167	36.5665	36.2135	36.6755	36.4925	37.2045	36.1855	36.67	37.22	36.0525	36.5365	36.3685	35.998	37.05	37.0395	36.0875	36.27
11.5	36.871	36.453	36.8965	36.7915	37.0515	36.4275	36.737	37.4945	36.306	36.549	36.339	36.2155	37.1025	37.3105	36.2075	36.2225
11.5833	37.164	36.8405	37.072	37.506	36.87	36.5685	36.601	37.401	36.727	36.5	36.323	36.5705	36.9735	37.289	36.344	36.281
11.6667	36.921	37.1415	37.182	37.11	36.865	36.677	36.464	37.1995	36.89	36.6295	36.272	36.819	36.8185	37.074	36.4925	36.2585
11.75	36.704	37.4565	37.2275	36.6495	36.8025	37.176	36.4815	36.9655	37.02	36.5575	36.4375	36.971	36.602	37.2285	36.8135	36.655
11.8333	36.621	37.4455	37.2655	36.5635	36.797	37.0265	36.643	36.4845	36.914	36.5335	36.337	36.856	36.793	37.2295	36.914	36.827
11.9167	36.531	37.245	37.1	36.4605	37.071	36.8155	36.733	36.441	36.769	36.846	36.2935	36.7655	36.972	37.0505	36.9585	36.9525
12	36.601	37.123	37.238	36.54	37.318	37.177	36.731	36.4255	36.7045	37.208	36.4135	36.6495	37.015	36.8935	36.9005	37.077
12.0833	36.935	37.104	37.4035	36.8795	37.5705	37.4385	36.7975	36.6975	36.852	37.382	36.549	36.8	37.002	37.01	36.739	37.2375
12.1667	37.245	37.3075	37.365	37.1915	37.629	37.158	36.9955	36.98	36.995	37.58	36.8155	36.874	36.7855	37.3575	36.855	37.353
12.25	37.3785	37.678	37.276	37.304	37.585	37.0445	37.399	37.1875	37.299	37.7775	36.663	37.128	36.972	37.259	37.345	37.297
12.3333	37.5895	37.9535	37.221	37.5465	37.698	37.096	37.986	37.3985	37.499	38.098	37.249	37.441	37.192	37.3235	37.383	37.4335
12.4167	37.673	38.044	37.3675	37.626	37.761	37.53	38.1375	37.6255	37.5235	38.251	37.7075	37.467	37.476	37.4915	37.668	37.82
12.5	37.721	38.0995	37.684	37.454	38.0295	37.8975	38.2955	37.9525	37.9505	38.31	37.9195	37.8855	37.5815	37.7425	37.846	37.811
12.5833		38.1335	37.9245	37.66	38.0485	38.0365	38.324	37.922	37.9245	38.364	38.075	37.864	37.623	37.836	37.965	37.8175
12.6667	37.8065	37.995	38.05	37.748	38.1825	38.077	38.256	37.912	38.065	37.835	38.224	38.016	37.858	37.886	37.996	37.6315
12.75	37.946	37.874	38.2165	37.8795	38.287	38.1275	38.5025	38.1135	38.142	38.134	38.387	38.132	37.9495	37.951	38.133	37.6305
12.8333	38.127	37.849	38.4715	38.084	38.0205	38.22	38.547	38.054	38.257	38.254	38.546	38.2065	38.0635	38.093	38.103	37.76
12.9167	38.367	38.057	38.6825	38.305	38.137	38.1675	38.54	38.2145	38.166	38.2325	38.596	38.332	37.974	38.058	38.134	37.8465
13	38.369	37.9485	38.7975	38.333	38.1405	38.1355	38.348	38.164	38.703	37.989	38.6175	38.659	38.014	38.088	38.0895	37.8085
13.0833	38.335	38.2705	38.7645	38.275	38.2615	38.2415	38.5605	38.2005	38.258	38.164	38.591	38.467	38.1965	38.05	38.1515	37.6665
13.1667	38.447	38.3125	38.86	38.315	38.357	38.3275	38.734	38.195	38.227	38.2255	38.6135	38.409	38.168	38.1165	38.0175	37.4705
13.25	38.341	38.4395	38.647	38.3505	38.3125	38.426	38.6095	38.215	38.5255	37.9665	38.598	38.476	38.1505	38.191	37.8425	37.1925
13.3333	38.277	38.3555	38.751	38.22	38.225	38.351	38.479	38.23	38.5995	38.0715	38.5155	38.5385	37.9975	38.071	37.986	37.1125
13.4167	38.401	38.194	38.7725	38.322	38.233	38.3855	38.4435	38.203	38.794	38.1205	38.63	38.6015	38.2395	38.129	38.172	36.836
13.5	38.504	37.8765	38.7975	38.435	38.279	38.53	38.586	38.2105	37.927	37.978	38.6155	38.671	38.2105	38.1505	38.187	37.0955
13.5833	38.735	37.814	38.684	38.4855	38.1735	38.473	38.425	38.319	38.649	37.717	38.5875	38.623	38.286	37.9335	38.142	37.586
13.6667	38.5175	37.7595	38.6835	38.464	38.0845	38.4325	38.4525	38.194	38.674	37.7565	38.435	38.6145	38.101	37.799	38.0915	37.732
13.75	38.5725	37.9185	38.6695	38.513	38.2	38.33	38.357	37.992	38.5255	37.6585	38.436	38.51	38.0255	38.055	38.0495	37.8525
13.8333	38.4625	37.995	38.7725	38.4485	38.3535	38.223	38.4565	37.9345	38.176	37.704	38.431	38.139	38.1195	38.104	38.087	37.781
13.9167	38.4915	38.067	38.7585	38.442	38.287	38.175	38.1445	37.8295	38.423	37.828	38.472	38.2975	38.148	38.078	37.8115	37.7825
14	38.419	38.147	38.645	38.3855	38.3075	38.292	38.152	37.7095	39.02	38.013	38.352	38.3805	38.206	37.9665	37.977	37.787
14.0833	38.5005	37.835	38.705	38.463	38.2595	38.354	38.3705	37.8585	38.662	38.2615	38.442	38.6245	38.156	37.879	37.9005	37.828
14.1667	38.4485	37.527	38.718	38.387	38.327	38.3815	38.457	38.0145	38.55	38.352	38.469	38.517	38.211	38.037	37.7015	37.8265
14.25	38.3435	37.578	38.7535	38.2845	38.499	38.366	38.147	38.2545	38.506	38.3705	38.2825	38.4745	38.3705	38.1365	38.055	37.9285
14.3333	38.459	37.944	38.7695	38.412	38.566	38.3955	38.0525	38.3625	37.965	38.3225	38.4235	38.231	38.352	38.201	38.0725	37.962
14.4167	38.3465	38.1245	38.7245	38.289	38.4895	38.437	38.3575	38.439	38.1005	38.1795	38.3815	38.0585	38.449	38.143	38.1125	37.9715
14.5	38.085	37.943	38.802	38.064	38.507	38.304	38.3755	38.5215	38.281	38.1205	38.2205	38.2075	38.355	38.1755	38.096	38.1615
14.5833	38.0655	38.0395	38.714	38.02	38.4055	38.3725	38.0635	38.594	38.38	37.8755	38.109	38.3635	38.225	38.2555	38.04	38.153
14.6667	37.7715	37.995	38.54	37.7025	38.452	38.372	38.2735	38.6105	38.581	37.644	38.2185	38.5255	38.232	38.0965	38.0045	38.2335
14.75	37.782	38.03	38.406	37.89	38.461	38.308	38.2425	38.589	38.5445	37.2455	38.229	38.4625	38.2125	38.085	37.78	38.357
14.8333	38.1505	37.9195	38.4275	38.0815	38.1825	38.2445	38.437	38.6175	38.4415	37.122	38.248	38.402	38.164	38.1765	37.5695	38.357
14.9167	38.1545	37.6795	38.466	38.0975	38.097	38.361	38.382	38.568	38.391	37.0105	38.0885	38.379	38.161	38.089	37.426	38.368
15	37.996	37.4065	38.507	37.937	38.143	38.1425	38.355	38.361	38.689	37.0925	37.9535	38.5795	37.872	38.17	37.4055	38.2645
15.0833	38.087	37.1675	38.5575	38.041	38.0775	38.165	38.3465	38.37	38.9415	37.0865	37.9065	38.4765	37.9905	38.1125	37.6495	38.232
15.1667	37.851	36.8785	38.5135	37.807	38.146	37.983	38.4095	38.496	38.409	37.0365	37.942	38.366	38.0665	38.1235	37.8915	38.1725
15.25	37.853	36.554	38.5265	37.818	38.173	37.797	38.5005	38.403	38.394	37.0435	38.0335	38.3515	37.8445	38.2095	37.89	37.8315
15.3333	37.8565	36.2855	38.4075	37.8205	38.159	37.324	38.3245	38.355	38.503	37.2255	37.9335	38.432	37.9325	38.019	38.0675	37.713
15.4167	37.7285	36.457	38.1495	37.6895	38.111	36.923	38.46	38.478	38.5855	37.22	37.8775	38.539	38.057	37.749	38.0845	37.5335
15.5	37.444	36.557	38.038	37.579	38.2295	36.841	38.3585	38.507	38.718	37.436	37.676	38.589	38.008	37.5425	38.1645	37.6
15.5833	38.206	36.5545	38.2195	37.7405	38.3225	36.705	38.413	38.4165	38.5725	37.4995	37.6355	38.547	37.89	37.542	37.9745	37.629
15.6667	37.6505	36.5445	38.054	37.606	38.1285	36.6965	38.4535	38.3385	38.5595	37.5155	37.4385	38.506	37.8755	37.4225	37.977	37.6
15.75	37.13	36.437	38.2655	37.691	38.0655	36.4165	38.46	38.336	38.5235	37.5495	37.586	38.48	37.7865	37.366	37.9945	37.5245
15.8333	37.766	36.3385	38.4155	37.718	37.861	36.2265	38.443	38.337		37.461	37.676	38.536	37.627	37.4875	37.8785	37.562
15.9167	37.8905	36.247	38.481	37.847	37.8585	36.5215	38.266	38.3955	38.5565	37.2405	37.63	38.5025	37.616	37.563	37.7605	37.448
16	38.204	36.5515	38.326	38.1395	37.7645	36.7485	38.207	38.4135	38.2305	37.002	37.7295	38.168	37.4965	37.2145	38.09	37.357
16.0833	38.2415	36.8415	38.4925	38.1785	37.819	37.0185	38.196	38.415	38.409	36.962	37.7925	38.3575	37.3625	37.012	38.123	37.401
16.1667	38.243	37.112	38.269	38.1845	37.476	37.198	38.187	38.356	38.326	37.141	37.952	38.295	37.229	36.995	38.0465	37.4545
16.25	38.1515	37.2215	38.353	38.1055	37.239	37.414	38.2345	38.2765	38.2545	37.227	37.9635	38.201	36.966	37.065	37.7965	37.3915
16.3333	37.99	37.2805	38.369	37.9525	37.107	37.5125	38.2995	38.2425	38.317	36.924	37.9255	38.269	36.5985	37.009	37.185	37.53
16.4167	38.285	37.223	38.3845	37.834	36.981	37.7055	38.4275	38.323	38.377	36.7125	38.12	38.3205	36.3985	37.137	36.924	37.5695
16.5	37.773	37.104	38.378	38.205	36.922	37.882	38.3425	38.3985	38.354	36.8475	38.1075	38.29	36.5815	36.8195	36.6515	37.935
16.5833	37.764	37.2895	38.235	37.7105	36.974	38.0435	38.421	38.3515	38.2985	36.811	38.0795	38.2485	36.7035	36.796	36.371	37.8015
16.6667	37.853	37.381	38.062	37.785	37.129	37.9875	38.4035	38.37	38.081	36.764	37.866	38.04	36.7965	37.0855	36.291	37.83
16.75	37.811	37.748	38.07	37.7525	37.158	37.878	38.367	38.214	37.962	36.7075	37.7085	37.646	36.943	37.2205	36.261	37.75
16.8333	37.534	37.6695	38.011	37.476	37.057	37.693	38.178	37.7365	37.5965	36.7335	37.599	37.5405	36.9625	37.463	36.189	37.657
16.9167	37.3035	37.766	38.07	37.221	37.04	37.8015	38.0185	37.4085	37.825	36.8695	37.4275	37.7875	36.95	37.643	36.1005	37.779
17	37.47	37.7515	38.01	37.4195	37.326	37.7305	37.642	37.079	37.569	37.01	37.383	37.5135	37.099	37.801	36.112	37.834
17.0833	37.6015	37.779	37.8785	37.5645	37.374	37.735	37.1025	36.7965	37.6695	37.191	37.1905	37.606	36.9455	37.863	36.238	37.889
17.1667	37.857	38.0065	37.8505	37.7975	37.531	37.6735	36.5325	36.638	37.5655	37.3025	37.068	37.489	36.831	38.0235	36.403	38.11
17.25	37.914	37.9315	37.7985	37.857	37.6205	37.621	36.3555	36.562	37.38	37.367	36.9835	37.6245	36.7875	38.0425	36.872	38.152
17.3333	37.7225	37.7925	37.7185	37.6925	37.715	37.7555	36.0685	36.409	37.7	37.503	37.2575	37.461	36.981	37.7055	37.1785	37.941
17.4167	37.4755	37.489	37.7795	37.4275	37.5045	37.597	35.8955	36.2415	37.641	37.166	37.15	37.5755	37.277	37.699	37.3445	37.819
17.5	37.438	37.3025	37.3525	37.4005	37.3095	37.461	36.1165	36.263	37.623	37.2295	37.1405	37.572	37.4	37.8875	37.534	37.6125
17.5833	36.393	36.975	37.056	37.058	37.159	37.165	36.248	36.446	37.404	36.8345	36.823	37.353	37.8435	38.067	37.727	37.494
17.6667	36.809	36.6935	36.8385	36.7635	37.15	36.9625	36.3295	36.4265	37.229	36.7365	36.688	37.1935	37.881	38.136	37.6795	37.4325
17.75	36.5285	36.7095	36.706	36.476	37.0515	36.6465	36.2905	36.399	36.9565	36.848	36.679	36.908	37.834	38.083	37.8365	37.3785
17.8333	36.3195	36.545	36.6305	36.264	36.984	36.668	35.9765	36.554	36.647	37.144	36.8505	36.597	37.9515	37.9955	37.9455	37.2865
17.9167	36.268	36.3435	36.5685	36.206	37.0175	36.819	35.992	36.4635	36.423	37.404	36.7365	36.369	38.026	38.13	38.132	37.318
18	36.3615	36.159	36.4485	36.298	36.9465	36.9275	35.966	36.402	36.236	37.6035	36.873	36.18	38.073	38.127	38.1515	37.42
18.0833	36.3765	36.016	36.3095	36.309	36.847	37.0665	36.18	36.5185	36.1365	37.5575	37.0565	36.079	38.125	37.886	38.184	37.4665
18.1667	36.3075	35.8535	36.3025	36.252	37.0005	37.195	36.4735	36.687	36.016	37.426	37.288	35.964	38.0115	37.7005	38.199	37.4715
18.25	36.393	35.964	36.315	36.332	36.8975	37.3275	36.691	36.7465	37.0285	37.207	37.414	35.966	37.984	37.688	38.2125	37.4475
18.3333	36.2715	36.214	36.271	36.2105	36.849	37.5145	37.0395	37.064	35.637	36.982	37.179	36.025	38.0475	37.5315	38.11	37.4225
18.4167	36.267	36.1895	36.2715	36.2305	36.851	37.3775	37.2435	37.2065	36.0075	36.764	37.199	35.952	37.8925	37.3825	38.19	37.6015
18.5	36.412	36.6115	36.259	36.36	37.0425	37.1625	37.562	37.2945	35.927	36.3955	37.111	35.866	37.9935	37.2035	38.319	37.6535
18.5833	36.246	36.686	36.3725	36.179	37.313	36.82	37.776	37.2615	35.79	36.346	37.1925	35.854	37.872	37.102	38.373	37.6555
18.6667	36.164	36.742	36.327	36.122	37.1825	36.425	37.975	37.1375	36.066	36.17	37.1035	36.0085	37.7435	36.896	38.342	37.6955
18.75	36.076	36.8455	36.3685	36.0225	37.115	36.197	38.0495	37.1315	35.9795	36.115	37.2855	35.918	37.7575	36.9925	38.2245	37.856
18.8333	36.05	36.8435	36.689	35.99	37.4435	36.406	37.9275	37.337	36.108	36.292	37.4695	36.0345	37.6055	37.161	38.2745	37.9775
18.9167	36.084	36.786	36.822	36.019	37.644	36.8215	38.0825	37.589	36.312	36.9695	37.5585	36.218	37.8375	37.4225	38.3065	38.0575
19	36.128	36.9935	36.901	36.062	37.721	36.8355	38.2005	37.7355	36.6285	37.234	37.495	36.5555	37.7975	37.366	38.318	38.1005
19.0833	36.3725	36.87	36.884	36.319	37.7245	36.8325	38.0305	37.7645	37.247	37.5255	37.414	37.2075	37.748	37.3625	38.2985	38.1395
19.1667	36.4755	36.8885	36.9205	36.4145	37.6195	37.0445	38.144	37.6575	37.4295	37.6875	37.359	37.3635	37.8595	37.229	38.28	38.143
19.25	36.6475	36.7335	36.9485	36.543	37.5095	37.068	38.0825	37.4985	37.505	37.8225	37.3745	37.446	37.686	37.042	38.175	38.2195
19.3333	36.7865	36.7365	37.1675	36.7265	37.336	37.094	38.1465	37.265	37.5755	38.0375	37.235	37.5225	37.655	36.832	38.032	38.1995
19.4167	37.1325	36.658	37.432	37.0725	37.2015	37.291	38.0415	37.279	37.7485	38.14	37.0635	37.6835	37.5315	36.8195	38.0295	38.174
19.5	37.282	36.5025	37.524	37.224	37.321	37.335	37.7675	37.1935	37.756	38.1405	36.9365	37.7005	37.4255	36.685	37.668	38.1275
19.5833	37.259	36.3935	37.689	37.211	37.1765	37.228	37.636	37.2275	37.6045	38.112	36.9675	37.552	37.2395	36.601	37.076	38.035
19.6667	37.5255	36.3925	37.6505	37.459	37.191	36.9595	37.479	37.122	37.692	37.805	37.2165	37.3445	37.1335	36.8545	36.644	37.6585
19.75	37.585	36.2435	37.5095	37.6515	37.272	36.7835	37.166	36.8585	37.343	37.6045	37.147	37.119	37.0905	37.0095	36.2275	37.21
19.8333	37.8815	36.2095	37.1725	37.8035	37.2795	36.856	36.9275	36.633	36.9145	37.522	37.123	36.8645	37.044	36.9845	35.696	36.742
19.9167	37.7175	36.1305	36.9035	37.662	37.218	36.9735	36.8105	36.4225	36.7035	37.2	37.2555	36.6535	36.7965	37.21	35.506	36.21
20	37.4375	36.0395	36.6095	37.374	37.2305	37.0535	36.8815	36.358	36.5185	37.1685	37.344	36.513	36.6195	37.2775	35.5495	36.0975
20.0833	37.323	36.061	36.63	37.261	37.212	36.923	37.028	36.6225	36.464	37.2485	37.1445	36.409	36.4745	37.3565	35.778	36.085
20.1667	37.3185	36.2695	36.923	37.2635	37.031	36.99	37.1335	36.558	36.3665	37.075	37.214	36.3065	36.389	37.7035	36.0885	36.1945
20.25	37.113	36.396	37.074	37.068	36.942	36.9055	37.08	36.5085	36.1775	36.985	37.443	36.1215	36.2535	37.8235	36.3415	36.4415
20.3333	37.433	36.083	37.1595	36.9575	37.0335	37.271	36.891	36.5975	35.9855	36.778	37.6185	35.926	36.0915	37.8765	36.2575	36.4555
20.4167	36.755	36.021	37.0055	36.702	37.3105	37.31	36.8395	36.3795	36.024	36.614	37.4955	35.9655	36.0335	37.817	36.2525	36.5665
20.5	36.6975	36.0195	36.8335	36.6465	37.5	37.284	36.5825	36.254	35.9825	36.452	37.211	35.9205	36.241	37.539	35.938	36.6465
20.5833	36.911	36.067	36.905	36.8545	37.5225	37.525	36.4905	36.133	36.0335	36.4375	37.0595	35.974	36.3085	37.4025	35.9685	36.415
20.6667	36.7065	35.881	36.896	36.65	37.475	37.5045	36.1435	36.4725	36.3725	36.5795	36.8365	36.303	36.329	37.341	36.137	36.361
20.75	36.4455	35.8445	37.054	36.3965	37.443	37.776	35.963	36.681	36.5495	36.543	36.745	36.474	36.1545	37.2495	36.0325	36.4025
20.8333	36.3725	36.0505	37.039	36.3045	37.3665	37.88	35.789	36.776	36.6235	36.537	36.527	36.5665	35.97	37.164	36.187	36.545
20.9167	36.3345	35.886	36.9875	36.2785	37.0945	37.916	36.2475	36.79	36.22	36.3185	36.468	36.527	35.9935	36.9725	36.223	36.6525
21	36.299	35.8625	36.9885	36.208	37.0045	37.8525	36.3535	36.779	36.415	36.844	36.4875	36.509	36.272	36.8	36.506	36.697
21.0833	36.3255	35.9175	37.1275	36.2555	36.7735	37.948	36.3565	36.885	36.581	36.9945	36.5115	36.5105	36.5925	36.6775	36.6875	36.711
21.1667	36.41	36.0075	37.2365	36.354	36.8595	37.8525	36.5135	36.9115	36.6225	37.1075	36.398	36.5465	36.82	36.727	36.9025	36.809
21.25	36.3075	36.455	37.352	36.2585	36.8225	37.58	36.554	36.975	37.044	36.9845	36.34	36.97	36.927	37.01	36.7605	36.9095
21.3333	36.0785	36.7945	37.1825	36.018	36.936	37.35	36.849	37.126	37.289	36.812	36.485	37.235	37.163	37.28	36.6525	36.977
21.4167	36.0645	37.184	37.064	35.998	36.8735	37.33	36.662	36.9945	37.518	36.716	36.6245	37.453	37.1155	37.4525	36.6635	37.184
21.5	36.1315	37.2695	36.713	36.062	36.7675	37.2015	36.439	36.8375	37.582	36.9005	36.8885	37.659	37.228	37.6045	36.72	37.2525
21.5833	36.1545	37.5315	36.6415	36.1065	36.5295	37.0875	36.444	36.9685	37.6	36.812	36.895	37.5645	37.1855	37.7	36.8535	36.965
21.6667	36.038	37.703	36.76	36.115	36.359	36.9995	36.5815	37.1495	37.512	36.983	36.874	37.494	37.514	37.3095	36.9915	37.0985
21.75	35.9905	37.747	36.98	35.932	36.169	36.671	36.529	37.319	37.431	37.068	36.959	37.3795	37.6415	37.1925	37.0685	37.569
21.8333	36.089	37.837	36.897	36.02	36.2655	36.352	36.295	37.3	37.4875	37.11	36.9555	37.445	37.654	36.9915	37.1085	37.7385
21.9167	36.109	37.632	36.9735	36.3725	36.1885	36.5365	36.4745	37.2465	37.416	36.864	36.9605	37.347	37.425	37.034	36.995	37.945
22	36.4395	37.6925	37.1785	36.381	36.0955	36.874	36.6625	37.2105	35.3595	36.751	36.91	37.4925	37.1655	36.8065	36.776	37.926
22.0833	36.615	37.607	37.293	36.358	36.285	37.1175	37.239	37.0395	37.6005	36.5705	36.943	37.549	37.261	36.579	36.868	37.8535
22.1667	36.398	37.383	37.2815	36.3365	36.483	37.2665	37.5355	36.7595	37.801	36.391	36.9895	37.727	37.3975	36.9715	36.8295	37.8835
22.25	36.5575	37.311	37.405	36.4855	36.6345	37.3675	37.6245	36.778	37.685	36.422	36.907	37.641	37.6755	37.233	36.998	37.6155
22.3333	36.304	36.999	37.745	36.44	36.6785	37.5345	37.303	37.473	37.7835	36.4155	36.9555	37.73	37.6995	37.401	37.095	37.591
22.4167	36.603	36.703	37.8145	36.5475	36.3865	37.6615	36.8845	37.365	37.63	36.4905	37.117	37.6045	37.615	37.599	37.188	37.472
22.5	36.404	36.5185	37.814	36.337	36.224	37.738	36.789	37.8395	37.523	36.4235	37.1315	37.675	37.4405	37.525	37.5795	37.4655
22.5833	36.445	36.3415	37.8675	36.387	36.2085	37.618	36.98	38.0035	37.7275	36.4445	37.4975	37.6975	37.334	37.774	37.729	37.3875
22.6667	36.958	36.205	37.9915	36.8775	36.3105	37.4545	37.023	38.153	37.982	36.397	37.569	37.902	37.2005	37.8305	37.8225	37.256
22.75	37.851	36.139	37.774	37.156	36.509	37.601	37.002	38.165	37.931	36.3925	37.421	37.888	37.0085	37.988	37.7315	37.2275
22.8333	38.087	35.931	37.624	37.3615	36.7115	37.708	37.254	38.322	37.781	36.25	37.404	37.7245	36.72	37.897	37.6325	37.2715
22.9167	37.4925	36.083	37.5765	37.436	37.077	37.5255	37.251	38.129	37.676	36.0595	37.3455	37.6205	36.4365	37.907	37.65	37.0525
23	38.096	36.0325	37.501	38.037	37.179	37.401	37.5555	38.1485	38.154	36.164	37.34	37.606	36.315	37.851	37.7075	37.0405
23.0833	37.839	36.043	37.5395	37.783	37.4915	37.334	37.6865	38.2145	37.595	36.174	37.3305	37.54	36.3395	37.84	37.5845	37.3075
23.1667	38.015	36.236	37.602	37.953	37.535	37.2315	37.473	38.1345	37.409	36.414	37.5935	37.3655	36.296	37.8005	37.509	37.4275
23.25	38.112	36.119	37.3185	38.055	37.6305	36.956	37.536	37.982	37.342	37.121	37.4955	37.2805	36.2325	37.81	37.63	37.2935
23.3333	38.175	35.8855	37.1215	38.1175	37.75	36.9555	37.556	37.677	36.727	37.263	37.4205	37.091	36.365	37.3305	37.6555	37.4595
23.4167	37.701	35.952	37.17	37.9715	37.889	37.053	37.2925	37.7055	37.168	37.596	37.502	37.124	36.4615	36.972	37.845	37.548
23.5	37.8705	36.3945	37.272	37.8215	37.891	37.1985	37.2705	37.784	37.048	37.8205	37.704	36.9945	36.743	36.6985	37.9285	37.494
23.5833	37.66	36.6005	37.2565	37.6185	37.787	37.057	37.255	37.5665	36.9555	37.8925	37.6795	36.888	36.8375	36.4555	38.1825	37.736
23.6667	37.9975	37.6365	37.561	37.946	38.035	37.649	37.4555	37.7655	37.0275	37.9015	38.013	36.9645	37.0345	36.295	38.263	37.6205
23.75	38.23	37.913	37.494	38.0635	37.8965	37.829	37.3735	37.774	37.1635	37.8695	38.124	37.112	37.1825	36.208	38.144	37.503
23.8333	38.0715	37.7735	37.4455	38.0265	37.674	37.703	37.613	37.8015	36.9975	37.9035	37.996	36.9495	37.317	36.2375	38.048	37.3635
23.9167	38.638	37.7955	37.3945	37.8935	37.393	37.7565	37.872	37.863	36.7855	37.8565	38.037	36.7325	37.479	36.2695	37.832	37.1175
24	38.0025	37.821	37.4485	37.981	37.3305	37.966	38.1085	37.879	36.975	37.856	38.043	36.6605	37.7715	36.2865	38.0235	37.174

## Sheet: Description
Fig4D - body temperature across an average 24h day at baseline and under NO2- treatment
